# Supplementary material for: Progression of prostate cancer reprograms MYC-mediated lipid metabolism via lysine methyltransferase 2A
Source: Discov Oncol. 2022 Oct 1;13:97. doi: 10.1007/s12672-022-00565-3 (PMC9526773; doi:10.1007/s12672-022-00565-3)
Supplement: Supplementary file 2 — (XLSX 112 KB) [file 12672_2022_565_MOESM2_ESM.xlsx]

## Sheet: Supplementary Table 2
ChIP	Geneid	Chr.x	Start.x	End.x	Strand.x	Length	baseMean	log2FoldChange	lfcSE	stat	pvalue	padj	Chr.y	Start.y	End.y	Strand.y	Annotation	Detailed.Annotation	Distance.to.TSS	Nearest.PromoterID	Entrez.ID	Nearest.Unigene	Gene.Name	Gene.Type	log2FoldChange	padj
AR	Interval_135962	7	49678585	49679212	+	628	15.612	4.50561	0.925618	4.86768	1.12916e-06	0.00475251	7	49678586	49679212	+	Intergenic	Intergenic	-134358	ENSG00000188730	ENSG00000188730	ENST00000340652	VWC2	protein_coding	4.50561	0.00475251
AR	Interval_126673	6	62694629	62695006	+	378	3.79874	4.42049	1.11426	3.9672	7.27211e-05	0.0300894	6	62694630	62695006	+	intron (ENSG00000112232, intron 3 of 8)	protein_coding-intron (ENSG00000112232, intron 3 of 8)	301314	ENSG00000112232	ENSG00000112232	ENST00000281156	KHDRBS2	protein_coding	4.42049	0.0300894
AR	Interval_135960	7	49646273	49646960	+	688	24.2195	4.21268	0.797375	5.28318	1.26959e-07	0.00161078	7	49646274	49646960	+	Intergenic	Intergenic	-166640	ENSG00000188730	ENSG00000188730	ENST00000340652	VWC2	protein_coding	4.21268	0.00161078
AR	Interval_44289	14	47160874	47161451	+	578	12.4574	3.95194	0.976083	4.04878	5.14858e-05	0.0256955	14	47160875	47161451	+	Intergenic	Intergenic	-40135	ENSG00000165496	ENSG00000165496	ENST00000298283	RPL10L	protein_coding	3.95194	0.0256955
AR	Interval_126665	6	62281881	62283124	+	1244	25.8087	3.54292	0.839436	4.22059	2.43662e-05	0.0182393	6	62281882	62283124	+	Intergenic	Intergenic	-1505	ENSG00000255633	ENSG00000255633	ENST00000544932	MTRNR2L9	protein_coding	3.54292	0.0182393
AR	Interval_28075	11	108388149	108388581	+	433	7.26398	3.401	0.709989	4.79021	1.66606e-06	0.00521712	11	108388150	108388581	+	intron (ENSG00000110723, intron 2 of 2)	protein_coding-intron (ENSG00000110723, intron 5 of 5)	20569	ENSG00000110723	ENSG00000110723	ENST00000525344	EXPH5	protein_coding	3.401	0.00521712
AR	Interval_25643	11	67407729	67408048	+	320	9.68255	3.2208	0.866291	3.71791	0.000200875	0.0467968	11	67407730	67408048	+	promoter-TSS (ENSG00000167800)	protein_coding-promoter-TSS (ENSG00000167800)	-858	ENSG00000167800	ENSG00000167800	ENST00000335385	TBX10	protein_coding	3.2208	0.0467968
AR	Interval_27058	11	88681493	88682293	+	801	13.3937	3.20001	0.838025	3.81851	0.000134259	0.0395162	11	88681494	88682293	+	intron (ENSG00000168959, intron 2 of 3)	protein_coding-intron (ENSG00000168959, intron 1 of 7)	114923	ENSG00000168959	ENSG00000168959	ENST00000393294	GRM5	protein_coding	3.20001	0.0395162
AR	Interval_27616	11	99651196	99651892	+	697	36.9993	3.18802	0.794742	4.01139	6.03621e-05	0.027664	11	99651197	99651892	+	intron (ENSG00000149972, intron 1 of 21)	protein_coding-intron (ENSG00000149972, intron 1 of 22)	224667	ENSG00000149972	ENSG00000149972	ENST00000524871	CNTN5	protein_coding	3.18802	0.027664
AR	Interval_127234	6	78177868	78178304	+	437	7.86217	3.1876	0.81367	3.91756	8.94497e-05	0.0327585	6	78177869	78178304	+	Intergenic	Intergenic	-4596	ENSG00000135312	ENSG00000135312	ENST00000369947	HTR1B	protein_coding	3.1876	0.0327585
AR	Interval_155683	9	98683182	98683505	+	324	4.84571	3.11227	0.836848	3.71905	0.000199977	0.046712	9	98683183	98683505	+	intron (ENSG00000182150, intron 7 of 14)	protein_coding-intron (ENSG00000182150, intron 6 of 13)	-1340	ENSG00000182150	ENSG00000182150	ENST00000320486	ERCC6L2	protein_coding	3.11227	0.046712
AR	Interval_28781	11	119227133	119227437	+	305	4.35373	2.75977	0.721314	3.82604	0.000130223	0.0389789	11	119227134	119227437	+	TTS (ENSG00000036672)	protein_coding-TTS (ENSG00000036672)	7339	ENSG00000036672	ENSG00000036672	ENST00000455332	USP2	protein_coding	2.75977	0.0389789
AR	Interval_149491	8	120190345	120191063	+	719	26.4189	2.70187	0.650216	4.15534	3.24797e-05	0.0207697	8	120190346	120191063	+	intron (ENSG00000147676, intron 2 of 4)	protein_coding-intron (ENSG00000147676, intron 2 of 4)	-29484	ENSG00000147676	ENSG00000147676	ENST00000276681	MAL2	protein_coding	2.70187	0.0207697
AR	Interval_149492	8	120191298	120192206	+	909	32.0474	2.70102	0.610017	4.42778	9.52087e-06	0.0124455	8	120191299	120192206	+	intron (ENSG00000147676, intron 2 of 4)	protein_coding-intron (ENSG00000147676, intron 2 of 4)	-28436	ENSG00000147676	ENSG00000147676	ENST00000276681	MAL2	protein_coding	2.70102	0.0124455
AR	Interval_21804	10	133672512	133673152	+	641	16.6225	2.68894	0.727048	3.69844	0.000216928	0.0487027	10	133672513	133673152	+	Intergenic	Intergenic	-50297	ENSG00000189275	ENSG00000189275	ENST00000341866	AL450307.1	protein_coding	2.68894	0.0487027
AR	Interval_149490	8	120189482	120190190	+	709	19.8226	2.68735	0.627612	4.28187	1.8533e-05	0.0162508	8	120189483	120190190	+	intron (ENSG00000147676, intron 2 of 4)	protein_coding-intron (ENSG00000147676, intron 2 of 4)	-30352	ENSG00000147676	ENSG00000147676	ENST00000276681	MAL2	protein_coding	2.68735	0.0162508
AR	Interval_125985	6	46823760	46824137	+	378	4.24051	2.567	0.681363	3.76745	0.000164927	0.0421112	6	46823761	46824137	+	intron (ENSG00000069122, intron 18 of 19)	protein_coding-intron (ENSG00000069122, intron 19 of 20)	15653	ENSG00000069122	ENSG00000069122	ENST00000265417	GPR116	protein_coding	2.567	0.0421112
AR	Interval_67541	19	21534321	21534951	+	631	12.5148	2.55304	0.542478	4.70626	2.52298e-06	0.00637137	19	21534322	21534951	+	Intergenic	Intergenic	-7177	ENSG00000172687	ENSG00000172687	ENST00000380870	ZNF738	protein_coding	2.55304	0.00637137
AR	Interval_46898	14	91419812	91420598	+	787	19.1785	2.54992	0.619114	4.11866	3.81088e-05	0.0222773	14	91419813	91420598	+	intron (ENSG00000100784, intron 3 of 9)	protein_coding-intron (ENSG00000100784, intron 3 of 16)	106724	ENSG00000100784	ENSG00000100784	ENST00000554206	RPS6KA5	protein_coding	2.54992	0.0222773
AR	Interval_147092	8	86235967	86236276	+	310	5.85909	2.49355	0.640696	3.89194	9.94473e-05	0.0337669	8	86235968	86236276	+	Intergenic	Intergenic	18950	ENSG00000133742	ENSG00000133742	ENST00000523953	CA1	protein_coding	2.49355	0.0337669
AR	Interval_151261	8	145518737	145519224	+	488	9.06959	2.34579	0.621766	3.77278	0.000161439	0.0419618	8	145518738	145519224	+	intron (ENSG00000185122, intron 3 of 4)	protein_coding-intron (ENSG00000185122, intron 1 of 12)	-3932	ENSG00000170727	ENSG00000170727	ENST00000307404	BOP1	protein_coding	2.34579	0.0419618
AR	Interval_115322	5	42834460	42835325	+	866	28.1825	2.32921	0.550318	4.23249	2.3112e-05	0.0179035	5	42834461	42835325	+	intron (ENSG00000250722, intron 1 of 4)	protein_coding-intron (ENSG00000250722, intron 1 of 4)	-22899	ENSG00000250722	ENSG00000250722	ENST00000514218	SEPP1	protein_coding	2.32921	0.0179035
AR	Interval_109086	4	110780567	110781324	+	758	14.0561	2.252	0.55005	4.09418	4.23665e-05	0.023566	4	110780568	110781324	+	intron (ENSG00000183423, intron 2 of 3)	protein_coding-intron (ENSG00000183423, intron 1 of 3)	11588	ENSG00000183423	ENSG00000183423	ENST00000594814	LRIT3	protein_coding	2.252	0.023566
AR	Interval_26448	11	77755617	77756227	+	611	14.2335	2.18001	0.557557	3.90994	9.23194e-05	0.0330396	11	77755618	77756227	+	intron (ENSG00000151364, intron 1 of 2)	protein_coding-intron (ENSG00000259112, intron 1 of 1)	1315	ENSG00000151364	ENSG00000151364	ENST00000533144	KCTD14	protein_coding	2.18001	0.0330396
AR	Interval_151278	8	145654464	145654896	+	433	16.1871	2.11175	0.521126	4.05228	5.0722e-05	0.025516	8	145654465	145654896	+	promoter-TSS (ENSG00000160948)	protein_coding-promoter-TSS (ENSG00000160948)	-749	ENSG00000160948	ENSG00000160948	ENST00000533806	VPS28	protein_coding	2.11175	0.025516
AR	Interval_133764	7	16718277	16719025	+	749	27.9075	1.96882	0.503368	3.9113	9.18017e-05	0.0330396	7	16718278	16719025	+	intron (ENSG00000136261, intron 3 of 5)	protein_coding-intron (ENSG00000136261, intron 3 of 11)	17812	ENSG00000136261	ENSG00000136261	ENST00000258761	BZW2	protein_coding	1.96882	0.0330396
AR	Interval_25578	11	66839024	66839663	+	640	9.86368	1.71059	0.456259	3.74917	0.000177421	0.0438404	11	66839025	66839663	+	TTS (ENSG00000173156)	protein_coding-TTS (ENSG00000173156)	15013	ENSG00000173156	ENSG00000173156	ENST00000308831	RHOD	protein_coding	1.71059	0.0438404
AR	Interval_25638	11	67397778	67398758	+	981	61.9983	1.65366	0.423844	3.90158	9.55655e-05	0.033456	11	67397779	67398758	+	promoter-TSS (ENSG00000167799)	protein_coding-promoter-TSS (ENSG00000167799)	-876	ENSG00000167799	ENSG00000167799	ENST00000301490	NUDT8	protein_coding	1.65366	0.033456
AR	Interval_151006	8	142183242	142183733	+	492	12.0043	1.63232	0.430836	3.78873	0.000151417	0.04094	8	142183243	142183733	+	promoter-TSS (ENSG00000105339)	protein_coding-promoter-TSS (ENSG00000105339)	-17885	ENSG00000105339	ENSG00000105339	ENST00000519811	DENND3	protein_coding	1.63232	0.04094
AR	Interval_151176	8	144660163	144661141	+	979	41.5817	1.61041	0.404687	3.97939	6.90921e-05	0.0294731	8	144660164	144661141	+	promoter-TSS (ENSG00000147813)	protein_coding-promoter-TSS (ENSG00000147813)	-324	ENSG00000147813	ENSG00000147813	ENST00000491904	NAPRT1	protein_coding	1.61041	0.0294731
AR	Interval_25623	11	67273307	67274015	+	709	31.9192	1.59857	0.377513	4.23448	2.29077e-05	0.0179035	11	67273308	67274015	+	promoter-TSS (ENSG00000110697)	protein_coding-promoter-TSS (ENSG00000110697)	-1821	ENSG00000110697	ENSG00000110697	ENST00000528559	PITPNM1	protein_coding	1.59857	0.0179035
AR	Interval_25637	11	67396675	67397614	+	940	67.0899	1.59461	0.389067	4.09854	4.15757e-05	0.0232285	11	67396676	67397614	+	exon (ENSG00000167799, exon 1 of 2)	protein_coding-exon (ENSG00000167799, exon 1 of 2)	247	ENSG00000167799	ENSG00000167799	ENST00000301490	NUDT8	protein_coding	1.59461	0.0232285
AR	Interval_151289	8	145733747	145734805	+	1059	81.4085	1.56148	0.377496	4.13642	3.52769e-05	0.0214494	8	145733748	145734805	+	promoter-TSS (ENSG00000167700)	protein_coding-promoter-TSS (ENSG00000167700)	-1353	ENSG00000167700	ENSG00000167700	ENST00000301327	MFSD3	protein_coding	1.56148	0.0214494
AR	Interval_86490	20	56292758	56294072	+	1315	53.7879	1.43087	0.349913	4.08923	4.32812e-05	0.0239422	20	56292759	56294072	+	Intergenic	Intergenic	-6823	ENSG00000124225	ENSG00000124225	ENST00000472841	PMEPA1	protein_coding	1.43087	0.0239422
AR	Interval_151269	8	145596708	145598108	+	1401	59.7174	1.42985	0.374717	3.8158	0.000135742	0.0395384	8	145596709	145598108	+	promoter-TSS (ENSG00000173137)	protein_coding-promoter-TSS (ENSG00000173137)	618	ENSG00000173137	ENSG00000173137	ENST00000308860	ADCK5	protein_coding	1.42985	0.0395384
AR	Interval_25650	11	67441830	67442603	+	774	83.0737	1.37205	0.34473	3.98007	6.88938e-05	0.0294731	11	67441831	67442603	+	promoter-TSS (ENSG00000132746)	protein_coding-promoter-TSS (ENSG00000132746)	-7111	ENSG00000132746	ENSG00000132746	ENST00000530069	ALDH3B2	protein_coding	1.37205	0.0294731
AR	Interval_151242	8	145115077	145115998	+	922	41.1743	1.35992	0.318381	4.27137	1.94275e-05	0.0164604	8	145115078	145115998	+	promoter-TSS (ENSG00000178814)	protein_coding-promoter-TSS (ENSG00000178814)	3197	ENSG00000178814	ENSG00000178814	ENST00000567871	OPLAH	protein_coding	1.35992	0.0164604
AR	Interval_25609	11	67158609	67159763	+	1155	54.3538	1.23785	0.328094	3.77285	0.000161396	0.0419618	11	67158610	67159763	+	promoter-TSS (ENSG00000172613)	protein_coding-promoter-TSS (ENSG00000172613)	-243	ENSG00000172613	ENSG00000172613	ENST00000307980	RAD9A	protein_coding	1.23785	0.0419618
AR	Interval_25599	11	67069910	67071906	+	1997	77.1065	1.23401	0.279092	4.42151	9.8014e-06	0.0126285	11	67069911	67071906	+	promoter-TSS (ENSG00000172830)	protein_coding-promoter-TSS (ENSG00000172830)	-272	ENSG00000172830	ENSG00000172830	ENST00000525913	SSH3	protein_coding	1.23401	0.0126285
AR	Interval_27335	11	94276453	94277862	+	1410	80.9996	1.21794	0.30311	4.01814	5.86605e-05	0.0274329	11	94276454	94277862	+	exon (ENSG00000196371, exon 1 of 1)	protein_coding-exon (ENSG00000196371, exon 1 of 1)	141	ENSG00000196371	ENSG00000196371	ENST00000358752	FUT4	protein_coding	1.21794	0.0274329
AR	Interval_151209	8	144911006	144912048	+	1043	44.2879	1.17266	0.289885	4.04527	5.22624e-05	0.0258785	8	144911007	144912048	+	promoter-TSS (ENSG00000179950)	protein_coding-promoter-TSS (ENSG00000179950)	-4217	ENSG00000179950	ENSG00000179950	ENST00000526683	PUF60	protein_coding	1.17266	0.0258785
AR	Interval_6943	1	111154599	111155225	+	627	13.3095	-1.67368	0.431641	-3.87748	0.000105544	0.0346702	1	111154600	111155225	+	intron (ENSG00000177301, intron 1 of 4)	protein_coding-intron (ENSG00000177301, intron 1 of 4)	-5926	ENSG00000177301	ENSG00000177301	ENST00000369770	KCNA2	protein_coding	-1.67368	0.0346702
AR	Interval_99558	3	140400145	140400732	+	588	12.3449	-1.72535	0.466773	-3.69634	0.000218733	0.0487963	3	140400146	140400732	+	intron (ENSG00000155890, intron 1 of 4)	protein_coding-intron (ENSG00000155890, intron 1 of 4)	3558	ENSG00000155890	ENSG00000155890	ENST00000286349	TRIM42	protein_coding	-1.72535	0.0487963
AR	Interval_83240	20	326089	326591	+	503	19.6136	-1.74026	0.433514	-4.01431	5.96198e-05	0.0274746	20	326090	326591	+	intron (ENSG00000225377, intron 1 of 2)	antisense-intron (ENSG00000225377, intron 1 of 2)	-1409	ENSG00000125841	ENSG00000125841	ENST00000608736	NRSN2	protein_coding	-1.74026	0.0274746
AR	Interval_153274	9	35269719	35270142	+	424	10.6535	-1.74618	0.45996	-3.79637	0.000146828	0.0406103	9	35269720	35270142	+	intron (ENSG00000198722, intron 7 of 39)	protein_coding-intron (ENSG00000198722, intron 7 of 38)	42136	ENSG00000198722	ENSG00000198722	ENST00000378495	UNC13B	protein_coding	-1.74618	0.0406103
AR	Interval_57950	17	19305320	19305992	+	673	18.7019	-1.76095	0.45913	-3.83541	0.000125354	0.0383109	17	19305321	19305992	+	Intergenic	Intergenic	-9347	ENSG00000128482	ENSG00000128482	ENST00000461366	RNF112	protein_coding	-1.76095	0.0383109
AR	Interval_69858	2	3593199	3594114	+	916	33.2737	-1.76321	0.384425	-4.58661	4.5051e-06	0.00888821	2	3593200	3594114	+	intron (ENSG00000255767, intron 1 of 2)	protein_coding-intron (ENSG00000171865, intron 7 of 7)	1890	ENSG00000255767	ENSG00000255767	ENST00000438485	RP13-512J5.1	protein_coding	-1.76321	0.00888821
AR	Interval_88119	21	36039684	36040177	+	494	11.4729	-1.87262	0.502036	-3.73004	0.000191448	0.0456968	21	36039685	36040177	+	Intergenic	Intergenic	-1757	ENSG00000159212	ENSG00000159212	ENST00000360731	CLIC6	protein_coding	-1.87262	0.0456968
AR	Interval_11794	1	210029255	210029945	+	691	10.7179	-1.89634	0.499926	-3.79325	0.000148688	0.0407253	1	210029256	210029945	+	exon (ENSG00000117597, exon 12 of 12)	protein_coding-exon (ENSG00000117597, exon 12 of 12)	28248	ENSG00000117597	ENSG00000117597	ENST00000491415	DIEXF	protein_coding	-1.89634	0.0407253
AR	Interval_23878	11	34492675	34493112	+	438	8.76907	-1.8995	0.489118	-3.88353	0.000102953	0.0342137	11	34492676	34493112	+	intron (ENSG00000121691, intron 1 of 1)	protein_coding-intron (ENSG00000121691, intron 12 of 12)	633	ENSG00000121691	ENSG00000121691	ENST00000241052	CAT	protein_coding	-1.8995	0.0342137
AR	Interval_98661	3	125340974	125341670	+	697	13.0378	-1.91119	0.51015	-3.74633	0.000179442	0.0442338	3	125340975	125341670	+	Intergenic	Intergenic	-27388	ENSG00000144909	ENSG00000144909	ENST00000296220	OSBPL11	protein_coding	-1.91119	0.0442338
AR	Interval_76040	2	110877840	110878491	+	652	26.1399	-1.91225	0.447997	-4.26844	1.96846e-05	0.0164604	2	110877841	110878491	+	Intergenic	Intergenic	-4567	ENSG00000144063	ENSG00000144063	ENST00000272462	MALL	protein_coding	-1.91225	0.0164604
AR	Interval_126021	6	47128784	47129286	+	503	11.109	-1.94965	0.514265	-3.79115	0.000149954	0.0407858	6	47128785	47129286	+	Intergenic	Intergenic	-137001	ENSG00000153292	ENSG00000153292	ENST00000371253	GPR110	protein_coding	-1.94965	0.0407858
AR	Interval_100586	3	156402911	156403309	+	399	9.50658	-1.97541	0.501173	-3.94157	8.09487e-05	0.0308796	3	156402912	156403309	+	intron (ENSG00000163659, intron 1 of 4)	protein_coding-intron (ENSG00000163659, intron 2 of 5)	8657	ENSG00000163659	ENSG00000163659	ENST00000295924	TIPARP	protein_coding	-1.97541	0.0308796
AR	Interval_153833	9	73053420	73053911	+	492	11.8073	-1.98449	0.502747	-3.94729	7.90421e-05	0.0308796	9	73053421	73053911	+	Intergenic	Intergenic	-24126	ENSG00000119138	ENSG00000119138	ENST00000377126	KLF9	protein_coding	-1.98449	0.0308796
AR	Interval_94022	3	44279267	44279779	+	513	19.6712	-1.98706	0.511614	-3.88391	0.000102788	0.0342137	3	44279268	44279779	+	Intergenic	Intergenic	-3855	ENSG00000173769	ENSG00000173769	ENST00000309765	TOPAZ1	protein_coding	-1.98706	0.0342137
AR	Interval_57949	17	19301322	19301898	+	577	19.6845	-2.00876	0.502124	-4.00054	6.31994e-05	0.0281531	17	19301323	19301898	+	Intergenic	Intergenic	-13393	ENSG00000128482	ENSG00000128482	ENST00000461366	RNF112	protein_coding	-2.00876	0.0281531
AR	Interval_116699	5	71317692	71318234	+	543	13.9865	-2.0169	0.525527	-3.83785	0.000124114	0.0382072	5	71317693	71318234	+	Intergenic	Intergenic	-85341	ENSG00000131711	ENSG00000131711	ENST00000296755	MAP1B	protein_coding	-2.0169	0.0382072
AR	Interval_92523	3	20122520	20123172	+	653	18.0499	-2.02396	0.467435	-4.32993	1.49157e-05	0.0147138	3	20122521	20123172	+	intron (ENSG00000114166, intron 2 of 4)	protein_coding-intron (ENSG00000114166, intron 2 of 17)	-30240	ENSG00000114166	ENSG00000114166	ENST00000263754	KAT2B	protein_coding	-2.02396	0.0147138
AR	Interval_93581	3	37508363	37508943	+	581	16.33	-2.09164	0.442969	-4.72186	2.33698e-06	0.00614756	3	37508364	37508943	+	intron (ENSG00000144668, intron 1 of 15)	protein_coding-intron (ENSG00000144668, intron 1 of 27)	68000	ENSG00000198590	ENSG00000198590	ENST00000328376	C3orf35	protein_coding	-2.09164	0.00614756
AR	Interval_30028	12	5156421	5157382	+	962	11.5095	-2.11249	0.45784	-4.61403	3.94938e-06	0.00804317	12	5156422	5157382	+	TTS (ENSG00000130037)	protein_coding-TTS (ENSG00000130037)	3817	ENSG00000130037	ENSG00000130037	ENST00000252321	KCNA5	protein_coding	-2.11249	0.00804317
AR	Interval_95105	3	59881572	59882191	+	620	17.604	-2.14345	0.522134	-4.10517	4.04025e-05	0.0228767	3	59881573	59882191	+	intron (ENSG00000189283, intron 5 of 6)	protein_coding-intron (ENSG00000189283, intron 4 of 4)	75701	ENSG00000269415	ENSG00000269415	ENST00000593377	NPCDR1	protein_coding	-2.14345	0.0228767
AR	Interval_67829	19	32850199	32850725	+	527	16.3557	-2.14802	0.497994	-4.31334	1.60807e-05	0.0151613	19	32850200	32850725	+	exon (ENSG00000168813, exon 4 of 4)	protein_coding-exon (ENSG00000168813, exon 4 of 4)	13931	ENSG00000168813	ENSG00000168813	ENST00000311921	ZNF507	protein_coding	-2.14802	0.0151613
AR	Interval_32420	12	48293856	48294373	+	518	16.8405	-2.15106	0.550992	-3.90398	9.46224e-05	0.0333734	12	48293857	48294373	+	intron (ENSG00000111424, intron 1 of 5)	protein_coding-intron (ENSG00000111424, intron 1 of 10)	4671	ENSG00000111424	ENSG00000111424	ENST00000395324	VDR	protein_coding	-2.15106	0.0333734
AR	Interval_158451	9	138843919	138844656	+	738	17.195	-2.1656	0.556445	-3.89185	9.94819e-05	0.0337669	9	138843920	138844656	+	intron (ENSG00000130560, intron 1 of 1)	protein_coding-intron (ENSG00000130560, intron 3 of 9)	-7379	ENSG00000130560	ENSG00000130560	ENST00000371756	UBAC1	protein_coding	-2.1656	0.0337669
AR	Interval_17477	10	61055500	61055868	+	369	16.3216	-2.17535	0.583003	-3.73129	0.000190502	0.0455571	10	61055501	61055868	+	intron (ENSG00000148541, intron 5 of 13)	protein_coding-intron (ENSG00000148541, intron 5 of 13)	-12243	ENSG00000148541	ENSG00000148541	ENST00000512919	FAM13C	protein_coding	-2.17535	0.0455571
AR	Interval_23210	11	19812098	19812577	+	480	21.7604	-2.18151	0.560808	-3.88994	0.00010027	0.0338421	11	19812099	19812577	+	intron (ENSG00000166833, intron 2 of 41)	protein_coding-intron (ENSG00000166833, intron 1 of 37)	12866	ENSG00000166833	ENSG00000166833	ENST00000396085	NAV2	protein_coding	-2.18151	0.0338421
AR	Interval_71495	2	27123161	27123777	+	617	34.0036	-2.23835	0.496924	-4.50441	6.65578e-06	0.0109204	2	27123162	27123777	+	intron (ENSG00000157851, intron 2 of 3)	protein_coding-intron (ENSG00000157851, intron 2 of 12)	-37858	ENSG00000157851	ENSG00000157851	ENST00000288699	DPYSL5	protein_coding	-2.23835	0.0109204
AR	Interval_98623	3	124720293	124720735	+	443	12.8637	-2.24679	0.535121	-4.19866	2.68502e-05	0.0190466	3	124720294	124720735	+	intron (ENSG00000173706, intron 1 of 6)	protein_coding-intron (ENSG00000173706, intron 11 of 16)	8879	ENSG00000173706	ENSG00000173706	ENST00000311127	HEG1	protein_coding	-2.24679	0.0190466
AR	Interval_158026	9	132418956	132419506	+	551	17.4607	-2.24692	0.543154	-4.13681	3.52171e-05	0.0214494	9	132418957	132419506	+	Intergenic	Intergenic	-8689	ENSG00000167157	ENSG00000167157	ENST00000372469	PRRX2	protein_coding	-2.24692	0.0214494
AR	Interval_92042	3	12329871	12330367	+	497	6.84945	-2.25002	0.564762	-3.98402	6.77586e-05	0.0292003	3	12329872	12330367	+	promoter-TSS (ENSG00000132170)	protein_coding-promoter-TSS (ENSG00000132170)	-23768	ENSG00000132170	ENSG00000132170	ENST00000287820	PPARG	protein_coding	-2.25002	0.0292003
AR	Interval_85937	20	48740199	48740653	+	455	10.0226	-2.27842	0.605385	-3.76359	0.000167489	0.0423082	20	48740200	48740653	+	TTS (ENSG00000240849)	protein_coding-TTS (ENSG00000240849)	-10743	ENSG00000244687	ENSG00000244687	ENST00000420027	UBE2V1	protein_coding	-2.27842	0.0423082
AR	Interval_95180	3	61218313	61218846	+	534	13.787	-2.29446	0.589207	-3.89415	9.8542e-05	0.0337198	3	61218314	61218846	+	intron (ENSG00000189283, intron 1 of 9)	protein_coding-intron (ENSG00000189283, intron 1 of 8)	18544	ENSG00000189283	ENSG00000189283	ENST00000468189	FHIT	protein_coding	-2.29446	0.0337198
AR	Interval_29788	12	1645928	1646443	+	516	17.5183	-2.3034	0.5843	-3.94215	8.07543e-05	0.0308796	12	1645929	1646443	+	intron (ENSG00000111186, intron 1 of 3)	protein_coding-intron (ENSG00000111186, intron 1 of 3)	6201	ENSG00000111186	ENSG00000111186	ENST00000397196	WNT5B	protein_coding	-2.3034	0.0308796
AR	Interval_86099	20	50309581	50310154	+	574	20.2038	-2.30369	0.474946	-4.85043	1.23191e-06	0.00479025	20	50309582	50310154	+	intron (ENSG00000054793, intron 7 of 27)	protein_coding-intron (ENSG00000054793, intron 4 of 22)	39258	ENSG00000054793	ENSG00000054793	ENST00000338821	ATP9A	protein_coding	-2.30369	0.00479025
AR	Interval_117954	5	94472829	94473390	+	562	14.9608	-2.31404	0.598648	-3.86545	0.000110886	0.0358088	5	94472830	94473390	+	intron (ENSG00000175471, intron 1 of 22)	protein_coding-intron (ENSG00000175471, intron 1 of 7)	147169	ENSG00000175471	ENSG00000175471	ENST00000515393	MCTP1	protein_coding	-2.31404	0.0358088
AR	Interval_69523	19	56663745	56664089	+	345	4.38806	-2.31913	0.613733	-3.77873	0.000157633	0.0418011	19	56663746	56664089	+	promoter-TSS (ENSG00000204533)	protein_coding-promoter-TSS (ENSG00000204533)	-667	ENSG00000204533	ENSG00000204533	ENST00000376271	AC024580.1	protein_coding	-2.31913	0.0418011
AR	Interval_18006	10	68750963	68751492	+	530	8.46975	-2.33427	0.631898	-3.69406	0.000220705	0.0489106	10	68750964	68751492	+	intron (ENSG00000198739, intron 2 of 2)	protein_coding-intron (ENSG00000198739, intron 2 of 2)	-20820	ENSG00000198739	ENSG00000198739	ENST00000361320	LRRTM3	protein_coding	-2.33427	0.0489106
AR	Interval_47125	14	94623476	94624073	+	598	20.6895	-2.33491	0.592306	-3.94206	8.07851e-05	0.0308796	14	94623477	94624073	+	intron (ENSG00000119698, intron 1 of 5)	protein_coding-intron (ENSG00000119698, intron 1 of 5)	11310	ENSG00000119698	ENSG00000119698	ENST00000304338	PPP4R4	protein_coding	-2.33491	0.0308796
AR	Interval_20805	10	115736602	115737116	+	515	7.95488	-2.33925	0.614379	-3.8075	0.000140377	0.0399843	10	115736603	115737116	+	Intergenic	Intergenic	62329	ENSG00000234631	ENSG00000234631	ENST00000451472	AL162407.1	protein_coding	-2.33925	0.0399843
AR	Interval_68895	19	48667167	48667613	+	447	6.0957	-2.33975	0.629162	-3.71884	0.000200141	0.046712	19	48667168	48667613	+	intron (ENSG00000105486, intron 2 of 27)	protein_coding-intron (ENSG00000105486, intron 2 of 27)	6119	ENSG00000105486	ENSG00000105486	ENST00000263274	LIG1	protein_coding	-2.33975	0.046712
AR	Interval_138303	7	95320626	95321211	+	586	30.7346	-2.37929	0.465216	-5.11438	3.14779e-07	0.00226152	7	95320627	95321211	+	Intergenic	Intergenic	-80987	ENSG00000158560	ENSG00000158560	ENST00000537881	DYNC1I1	protein_coding	-2.37929	0.00226152
AR	Interval_136781	7	69868944	69869713	+	770	14.9223	-2.39334	0.58698	-4.07738	4.55466e-05	0.0241832	7	69868945	69869713	+	intron (ENSG00000158321, intron 1 of 1)	protein_coding-intron (ENSG00000158321, intron 4 of 18)	-367104	ENSG00000158321	ENSG00000158321	ENST00000342771	AUTS2	protein_coding	-2.39334	0.0241832
AR	Interval_151954	9	12517596	12517999	+	404	15.4882	-2.40786	0.590865	-4.07514	4.59862e-05	0.0242951	9	12517597	12517999	+	Intergenic	Intergenic	-167641	ENSG00000107165	ENSG00000107165	ENST00000388918	TYRP1	protein_coding	-2.40786	0.0242951
AR	Interval_92522	3	20114617	20115265	+	649	11.1241	-2.41315	0.620391	-3.88971	0.000100362	0.0338421	3	20114618	20115265	+	intron (ENSG00000114166, intron 2 of 4)	protein_coding-intron (ENSG00000114166, intron 2 of 17)	-38145	ENSG00000114166	ENSG00000114166	ENST00000263754	KAT2B	protein_coding	-2.41315	0.0338421
AR	Interval_29948	12	3651801	3652418	+	618	13.023	-2.41957	0.616723	-3.92326	8.73575e-05	0.0324423	12	3651802	3652418	+	intron (ENSG00000111218, intron 2 of 8)	protein_coding-intron (ENSG00000111218, intron 2 of 11)	51685	ENSG00000111218	ENSG00000111218	ENST00000382622	PRMT8	protein_coding	-2.41957	0.0324423
AR	Interval_142791	8	11721340	11721813	+	474	14.068	-2.42418	0.458926	-5.2823	1.27569e-07	0.00161078	8	11721341	11721813	+	intron (ENSG00000164733, intron 2 of 4)	protein_coding-intron (ENSG00000164733, intron 1 of 10)	3984	ENSG00000164733	ENSG00000164733	ENST00000534382	CTSB	protein_coding	-2.42418	0.00161078
AR	Interval_22281	11	4725190	4725850	+	661	16.7613	-2.43352	0.60242	-4.03958	5.35475e-05	0.0260389	11	4725191	4725850	+	promoter-TSS (ENSG00000167346)	protein_coding-promoter-TSS (ENSG00000167346)	-637	ENSG00000167346	ENSG00000167346	ENST00000380390	MMP26	protein_coding	-2.43352	0.0260389
AR	Interval_22256	11	4480859	4481372	+	514	7.33541	-2.4411	0.618834	-3.94468	7.99075e-05	0.0308796	11	4480860	4481372	+	Intergenic	Intergenic	10591	ENSG00000181963	ENSG00000181963	ENST00000325719	OR52K2	protein_coding	-2.4411	0.0308796
AR	Interval_17699	10	63370403	63370858	+	456	13.3651	-2.46558	0.648364	-3.80278	0.000143083	0.0402734	10	63370404	63370858	+	Intergenic	Intergenic	-52124	ENSG00000183346	ENSG00000183346	ENST00000330194	C10orf107	protein_coding	-2.46558	0.0402734
AR	Interval_117396	5	80650951	80651291	+	341	6.94107	-2.48029	0.520915	-4.76141	1.92241e-06	0.00551676	5	80650952	80651291	+	intron (ENSG00000172497, intron 5 of 14)	protein_coding-intron (ENSG00000172497, intron 5 of 14)	38877	ENSG00000172497	ENSG00000172497	ENST00000513751	ACOT12	protein_coding	-2.48029	0.00551676
AR	Interval_42543	13	110465063	110465369	+	307	7.42346	-2.48032	0.641047	-3.86917	0.000109205	0.0354473	13	110465064	110465369	+	Intergenic	Intergenic	-26301	ENSG00000185950	ENSG00000185950	ENST00000375856	IRS2	protein_coding	-2.48032	0.0354473
AR	Interval_95407	3	64802063	64802525	+	463	9.72458	-2.49137	0.635975	-3.91741	8.95064e-05	0.0327585	3	64802064	64802525	+	intron (ENSG00000241684, intron 3 of 5)	antisense-intron (ENSG00000241684, intron 3 of 4)	-128618	ENSG00000163638	ENSG00000163638	ENST00000498707	ADAMTS9	protein_coding	-2.49137	0.0327585
AR	Interval_157289	9	123175437	123176025	+	589	18.6389	-2.49464	0.578458	-4.31256	1.61375e-05	0.0151613	9	123175438	123176025	+	intron (ENSG00000136861, intron 21 of 23)	protein_coding-intron (ENSG00000136861, intron 28 of 37)	-23176	ENSG00000136861	ENSG00000136861	ENST00000360822	CDK5RAP2	protein_coding	-2.49464	0.0151613
AR	Interval_66958	19	14028751	14029212	+	462	10.2625	-2.50751	0.655868	-3.82319	0.000131737	0.0391177	19	14028752	14029212	+	promoter-TSS (ENSG00000132024)	protein_coding-promoter-TSS (ENSG00000132024)	-1525	ENSG00000132024	ENSG00000132024	ENST00000318003	CC2D1A	protein_coding	-2.50751	0.0391177
AR	Interval_102605	3	186115627	186116069	+	443	5.56795	-2.50842	0.639285	-3.92379	8.71671e-05	0.0324423	3	186115628	186116069	+	Intergenic	Intergenic	-35827	ENSG00000058866	ENSG00000058866	ENST00000265022	DGKG	protein_coding	-2.50842	0.0324423
AR	Interval_9366	1	171565921	171566293	+	373	5.0971	-2.52507	0.681911	-3.70293	0.00021312	0.0483213	1	171565922	171566293	+	Intergenic	Intergenic	9895	ENSG00000117523	ENSG00000117523	ENST00000495585	PRRC2C	protein_coding	-2.52507	0.0483213
AR	Interval_49018	15	42443845	42444951	+	1107	29.3025	-2.5418	0.545877	-4.65635	3.21868e-06	0.00702913	15	42443846	42444951	+	intron (ENSG00000168907, intron 6 of 6)	protein_coding-intron (ENSG00000168907, intron 6 of 18)	4418	ENSG00000168907	ENSG00000168907	ENST00000397272	PLA2G4F	protein_coding	-2.5418	0.00702913
AR	Interval_143258	8	19864592	19865108	+	517	10.0447	-2.54274	0.667381	-3.81002	0.000138954	0.0399665	8	19864593	19865108	+	Intergenic	Intergenic	68469	ENSG00000175445	ENSG00000175445	ENST00000311322	LPL	protein_coding	-2.54274	0.0399665
AR	Interval_8295	1	154787917	154788454	+	538	17.7782	-2.55722	0.588013	-4.34892	1.36811e-05	0.0146379	1	154787918	154788454	+	intron (ENSG00000143603, intron 2 of 7)	protein_coding-intron (ENSG00000143603, intron 2 of 7)	-107484	ENSG00000143603	ENSG00000143603	ENST00000271915	KCNN3	protein_coding	-2.55722	0.0146379
AR	Interval_59054	17	38735589	38736123	+	535	20.7163	-2.56541	0.681057	-3.76681	0.000165349	0.0421112	17	38735590	38736123	+	Intergenic	Intergenic	-18591	ENSG00000126353	ENSG00000126353	ENST00000246657	CCR7	protein_coding	-2.56541	0.0421112
AR	Interval_17530	10	61626566	61627033	+	468	13.4371	-2.58263	0.678788	-3.80476	0.000141939	0.0402734	10	61626567	61627033	+	intron (ENSG00000108091, intron 1 of 8)	protein_coding-intron (ENSG00000108091, intron 1 of 8)	-54314	ENSG00000108091	ENSG00000108091	ENST00000263102	CCDC6	protein_coding	-2.58263	0.0402734
AR	Interval_92043	3	12336465	12336956	+	492	8.41387	-2.58673	0.600809	-4.30541	1.66678e-05	0.0151613	3	12336466	12336956	+	intron (ENSG00000132170, intron 1 of 1)	protein_coding-intron (ENSG00000132170, intron 1 of 7)	-17176	ENSG00000132170	ENSG00000132170	ENST00000287820	PPARG	protein_coding	-2.58673	0.0151613
AR	Interval_159605	X	19076709	19077137	+	429	4.83273	-2.58794	0.675359	-3.83195	0.000127132	0.038681	X	19076710	19077137	+	intron (ENSG00000173698, intron 3 of 27)	protein_coding-intron (ENSG00000173698, intron 2 of 23)	-22417	ENSG00000173698	ENSG00000173698	ENST00000354791	GPR64	protein_coding	-2.58794	0.038681
AR	Interval_137358	7	80151650	80152454	+	805	18.1766	-2.59695	0.67795	-3.83059	0.000127838	0.0387162	7	80151651	80152454	+	intron (ENSG00000135218, intron 3 of 16)	protein_coding-intron (ENSG00000135218, intron 3 of 16)	-10716	ENSG00000214415	ENSG00000214415	ENST00000398291	GNAT3	protein_coding	-2.59695	0.0387162
AR	Interval_120006	5	134885535	134886155	+	621	18.4756	-2.59758	0.557637	-4.65819	3.18997e-06	0.00702913	5	134885536	134886155	+	Intergenic	Intergenic	-14206	ENSG00000181965	ENSG00000181965	ENST00000314744	NEUROG1	protein_coding	-2.59758	0.00702913
AR	Interval_19291	10	89260347	89260861	+	515	10.5322	-2.60711	0.694282	-3.75511	0.000173266	0.043215	10	89260348	89260861	+	Intergenic	Intergenic	-6986	ENSG00000107789	ENSG00000107789	ENST00000536010	MINPP1	protein_coding	-2.60711	0.043215
AR	Interval_36407	12	108961706	108962207	+	502	25.9828	-2.61092	0.609325	-4.28494	1.8279e-05	0.0161401	12	108961707	108962207	+	TTS (ENSG00000136003)	protein_coding-TTS (ENSG00000136003)	5580	ENSG00000136003	ENSG00000136003	ENST00000311893	ISCU	protein_coding	-2.61092	0.0161401
AR	Interval_103021	3	190784481	190784868	+	388	4.94628	-2.63893	0.666827	-3.95745	7.57551e-05	0.0304377	3	190784482	190784868	+	Intergenic	Intergenic	-132355	ENSG00000188729	ENSG00000188729	ENST00000445281	OSTN	protein_coding	-2.63893	0.0304377
AR	Interval_32686	12	51983723	51984394	+	672	10.8087	-2.64232	0.668015	-3.95548	7.63818e-05	0.0304377	12	51983724	51984394	+	promoter-TSS (ENSG00000196876)	protein_coding-promoter-TSS (ENSG00000196876)	-96148	ENSG00000196876	ENSG00000196876	ENST00000354534	SCN8A	protein_coding	-2.64232	0.0304377
AR	Interval_51258	15	76403879	76404472	+	594	9.97773	-2.64997	0.667664	-3.96902	7.21685e-05	0.0300894	15	76403880	76404472	+	intron (ENSG00000169758, intron 2 of 3)	protein_coding-intron (ENSG00000169758, intron 1 of 10)	51850	ENSG00000169758	ENSG00000169758	ENST00000561302	C15orf27	protein_coding	-2.64997	0.0300894
AR	Interval_3619	1	53634461	53634934	+	474	9.70326	-2.65141	0.70833	-3.74319	0.0001817	0.0443558	1	53634462	53634934	+	Intergenic	Intergenic	-27833	ENSG00000157184	ENSG00000157184	ENST00000371486	CPT2	protein_coding	-2.65141	0.0443558
AR	Interval_156597	9	112182729	112183111	+	383	7.58887	-2.66854	0.670568	-3.97952	6.90544e-05	0.0294731	9	112182730	112183111	+	intron (ENSG00000070159, intron 7 of 19)	protein_coding-intron (ENSG00000070159, intron 11 of 23)	-22870	ENSG00000070159	ENSG00000070159	ENST00000262539	PTPN3	protein_coding	-2.66854	0.0294731
AR	Interval_67748	19	30928598	30929085	+	488	10.5318	-2.66966	0.703121	-3.79687	0.000146533	0.0406103	19	30928599	30929085	+	intron (ENSG00000198597, intron 1 of 4)	protein_coding-intron (ENSG00000198597, intron 1 of 4)	-111411	ENSG00000198597	ENSG00000198597	ENST00000592773	ZNF536	protein_coding	-2.66966	0.0406103
AR	Interval_84573	20	23080794	23081504	+	711	20.9303	-2.70253	0.609028	-4.43744	9.10341e-06	0.0123624	20	23080795	23081504	+	Intergenic	Intergenic	-14172	ENSG00000125810	ENSG00000125810	ENST00000246006	CD93	protein_coding	-2.70253	0.0123624
AR	Interval_20765	10	115420471	115421072	+	602	10.744	-2.70325	0.693417	-3.89845	9.68092e-05	0.0335202	10	115420472	115421072	+	intron (ENSG00000197893, intron 3 of 40)	protein_coding-intron (ENSG00000197893, intron 3 of 41)	3033	ENSG00000197893	ENSG00000197893	ENST00000359988	NRAP	protein_coding	-2.70325	0.0335202
AR	Interval_72340	2	39904401	39904833	+	433	6.83085	-2.70362	0.712692	-3.79353	0.00014852	0.0407253	2	39904402	39904833	+	intron (ENSG00000152154, intron 1 of 3)	protein_coding-intron (ENSG00000152154, intron 1 of 3)	-20336	ENSG00000152154	ENSG00000152154	ENST00000281961	TMEM178A	protein_coding	-2.70362	0.0407253
AR	Interval_22332	11	6273345	6273943	+	599	15.7867	-2.70621	0.688026	-3.93329	8.37898e-05	0.0316763	11	6273346	6273943	+	Intergenic	Intergenic	-7392	ENSG00000110148	ENSG00000110148	ENST00000525462	CCKBR	protein_coding	-2.70621	0.0316763
AR	Interval_142799	8	11853754	11854249	+	496	9.99891	-2.708	0.641693	-4.22008	2.44211e-05	0.0182393	8	11853755	11854249	+	promoter-TSS (ENSG00000205882)	protein_coding-promoter-TSS (ENSG00000205882)	-181	ENSG00000205882	ENSG00000205882	ENST00000526438	DEFB134	protein_coding	-2.708	0.0182393
AR	Interval_122138	5	171201368	171201977	+	610	16.1617	-2.71112	0.719853	-3.76621	0.000165745	0.0421112	5	171201369	171201977	+	TTS (ENSG00000253110)	protein_coding-TTS (ENSG00000253110)	1017	ENSG00000253110	ENSG00000253110	ENST00000524175	CTB-78H18.1	protein_coding	-2.71112	0.0421112
AR	Interval_97541	3	107420203	107420751	+	549	22.6742	-2.73287	0.630625	-4.33359	1.467e-05	0.0146969	3	107420204	107420751	+	intron (ENSG00000114439, intron 1 of 4)	protein_coding-intron (ENSG00000114439, intron 3 of 17)	-14829	ENSG00000114439	ENSG00000114439	ENST00000416476	BBX	protein_coding	-2.73287	0.0146969
AR	Interval_122883	6	2557830	2558474	+	645	9.24794	-2.74648	0.72986	-3.76303	0.00016787	0.0423082	6	2557831	2558474	+	Intergenic	Intergenic	76685	ENSG00000164385	ENSG00000164385	ENST00000296847	C6orf195	protein_coding	-2.74648	0.0423082
AR	Interval_98336	3	121431893	121432278	+	386	9.05411	-2.76714	0.71993	-3.84363	0.000121228	0.037959	3	121431894	121432278	+	intron (ENSG00000173230, intron 9 of 11)	protein_coding-intron (ENSG00000173230, intron 10 of 21)	36427	ENSG00000173230	ENSG00000173230	ENST00000340645	GOLGB1	protein_coding	-2.76714	0.037959
AR	Interval_100574	3	156294581	156294971	+	391	4.09253	-2.7783	0.735463	-3.77762	0.000158331	0.0418011	3	156294582	156294971	+	Intergenic	Intergenic	-27888	ENSG00000114850	ENSG00000114850	ENST00000265044	SSR3	protein_coding	-2.7783	0.0418011
AR	Interval_142716	8	10486335	10486747	+	413	3.9738	-2.78079	0.73782	-3.76893	0.000163948	0.0421112	8	10486336	10486747	+	intron (ENSG00000183638, intron 1 of 2)	protein_coding-intron (ENSG00000183638, intron 1 of 2)	26071	ENSG00000183638	ENSG00000183638	ENST00000329335	RP1L1	protein_coding	-2.78079	0.0421112
AR	Interval_102604	3	186101340	186102452	+	1113	27.0121	-2.78666	0.649075	-4.29328	1.76057e-05	0.015655	3	186101341	186102452	+	Intergenic	Intergenic	-21875	ENSG00000058866	ENSG00000058866	ENST00000265022	DGKG	protein_coding	-2.78666	0.015655
AR	Interval_137274	7	78308355	78308856	+	502	9.08671	-2.79342	0.689631	-4.0506	5.10869e-05	0.0255976	7	78308356	78308856	+	intron (ENSG00000187391, intron 2 of 22)	protein_coding-intron (ENSG00000187391, intron 2 of 21)	92032	ENSG00000187391	ENSG00000187391	ENST00000354212	MAGI2	protein_coding	-2.79342	0.0255976
AR	Interval_93755	3	40084142	40084606	+	465	6.58247	-2.7961	0.704551	-3.96862	7.22892e-05	0.0300894	3	40084143	40084606	+	intron (ENSG00000170011, intron 2 of 4)	protein_coding-intron (ENSG00000170011, intron 2 of 16)	-57128	ENSG00000170011	ENSG00000170011	ENST00000302541	MYRIP	protein_coding	-2.7961	0.0300894
AR	Interval_107365	4	82040336	82040930	+	595	9.86189	-2.81816	0.745226	-3.78162	0.00015581	0.0415214	4	82040337	82040930	+	intron (ENSG00000138669, intron 9 of 13)	protein_coding-intron (ENSG00000138669, intron 13 of 17)	34253	ENSG00000138669	ENSG00000138669	ENST00000418486	PRKG2	protein_coding	-2.81816	0.0415214
AR	Interval_60142	17	53806256	53806755	+	500	27.4209	-2.82371	0.526481	-5.36337	8.16855e-08	0.00128927	17	53806257	53806755	+	intron (ENSG00000166292, intron 1 of 2)	protein_coding-intron (ENSG00000166292, intron 1 of 3)	2739	ENSG00000166292	ENSG00000166292	ENST00000575734	TMEM100	protein_coding	-2.82371	0.00128927
AR	Interval_30082	12	5981045	5981577	+	533	7.30832	-2.83691	0.679238	-4.1766	2.959e-05	0.0202361	12	5981046	5981577	+	intron (ENSG00000047617, intron 1 of 3)	protein_coding-intron (ENSG00000047617, intron 3 of 25)	74087	ENSG00000047617	ENSG00000047617	ENST00000546188	ANO2	protein_coding	-2.83691	0.0202361
AR	Interval_73329	2	56134055	56134357	+	303	5.43123	-2.85225	0.680914	-4.18885	2.80373e-05	0.0196677	2	56134056	56134357	+	intron (ENSG00000115380, intron 4 of 8)	protein_coding-intron (ENSG00000115380, intron 5 of 11)	16711	ENSG00000115380	ENSG00000115380	ENST00000394555	EFEMP1	protein_coding	-2.85225	0.0196677
AR	Interval_82137	2	225747229	225747787	+	559	13.2834	-2.87422	0.760011	-3.78181	0.000155689	0.0415214	2	225747230	225747787	+	intron (ENSG00000135905, intron 2 of 3)	protein_coding-intron (ENSG00000135905, intron 7 of 55)	3463	ENSG00000135905	ENSG00000135905	ENST00000435582	DOCK10	protein_coding	-2.87422	0.0415214
AR	Interval_42707	13	113267406	113267764	+	359	3.67084	-2.87501	0.740902	-3.88042	0.000104275	0.0344672	13	113267407	113267764	+	Intergenic	Intergenic	-25925	ENSG00000126216	ENSG00000126216	ENST00000261965	TUBGCP3	protein_coding	-2.87501	0.0344672
AR	Interval_128685	6	108111635	108112129	+	495	12.6229	-2.89166	0.707731	-4.08582	4.39206e-05	0.0239422	6	108111636	108112129	+	intron (ENSG00000146285, intron 1 of 7)	protein_coding-intron (ENSG00000146285, intron 1 of 7)	-46624	ENSG00000146285	ENSG00000146285	ENST00000369022	SCML4	protein_coding	-2.89166	0.0239422
AR	Interval_142415	8	1860047	1860665	+	619	6.49024	-2.89477	0.63679	-4.54588	5.47054e-06	0.00971834	8	1860048	1860665	+	intron (ENSG00000104728, intron 3 of 4)	protein_coding-intron (ENSG00000104728, intron 18 of 27)	7955	ENSG00000104728	ENSG00000104728	ENST00000518288	ARHGEF10	protein_coding	-2.89477	0.00971834
AR	Interval_17464	10	60951730	60952178	+	449	6.63228	-2.8997	0.740507	-3.91583	9.00933e-05	0.0328781	10	60951731	60952178	+	intron (ENSG00000165443, intron 1 of 4)	protein_coding-intron (ENSG00000165443, intron 1 of 4)	15533	ENSG00000165443	ENSG00000165443	ENST00000373878	PHYHIPL	protein_coding	-2.8997	0.0328781
AR	Interval_102672	3	186980942	186981487	+	546	10.9259	-2.89976	0.587394	-4.93665	7.94753e-07	0.00401404	3	186980943	186981487	+	promoter-TSS (ENSG00000127241)	protein_coding-promoter-TSS (ENSG00000127241)	28327	ENSG00000127241	ENSG00000127241	ENST00000439271	MASP1	protein_coding	-2.89976	0.00401404
AR	Interval_143197	8	19253442	19254003	+	562	17.2634	-2.90066	0.567952	-5.10723	3.26918e-07	0.00226152	8	19253443	19254003	+	TTS (ENSG00000104611)	protein_coding-TTS (ENSG00000104611)	76622	ENSG00000104611	ENSG00000104611	ENST00000265807	SH2D4A	protein_coding	-2.90066	0.00226152
AR	Interval_121214	5	153566019	153566469	+	451	11.8341	-2.9127	0.74109	-3.9303	8.48416e-05	0.0316944	5	153566020	153566469	+	intron (ENSG00000037749, intron 3 of 4)	protein_coding-intron (ENSG00000037749, intron 3 of 4)	-4064	ENSG00000164574	ENSG00000164574	ENST00000297107	GALNT10	protein_coding	-2.9127	0.0316944
AR	Interval_163987	X	150042169	150042459	+	291	3.79808	-2.92358	0.776146	-3.76678	0.000165363	0.0421112	X	150042170	150042459	+	intron (ENSG00000102181, intron 1 of 4)	protein_coding-intron (ENSG00000102181, intron 1 of 2)	24768	ENSG00000102181	ENSG00000102181	ENST00000437787	CD99L2	protein_coding	-2.92358	0.0421112
AR	Interval_95650	3	68103576	68104130	+	555	9.03342	-2.92465	0.770773	-3.79444	0.000147979	0.0407077	3	68103577	68104130	+	intron (ENSG00000183662, intron 1 of 3)	protein_coding-intron (ENSG00000183662, intron 2 of 4)	48480	ENSG00000183662	ENSG00000183662	ENST00000478136	FAM19A1	protein_coding	-2.92465	0.0407077
AR	Interval_30820	12	16329233	16329899	+	667	17.9574	-2.94562	0.713753	-4.12695	3.67603e-05	0.0218583	12	16329234	16329899	+	Intergenic	Intergenic	101053	ENSG00000188991	ENSG00000188991	ENST00000344941	SLC15A5	protein_coding	-2.94562	0.0218583
AR	Interval_157288	9	123171480	123172102	+	623	12.1012	-2.94744	0.753412	-3.91213	9.1487e-05	0.0330396	9	123171481	123172102	+	intron (ENSG00000136861, intron 22 of 23)	protein_coding-intron (ENSG00000136861, intron 29 of 37)	-19236	ENSG00000136861	ENSG00000136861	ENST00000360822	CDK5RAP2	protein_coding	-2.94744	0.0330396
AR	Interval_14267	1	247102001	247102622	+	622	35.6985	-2.96515	0.712813	-4.15979	3.18542e-05	0.0206758	1	247102002	247102622	+	Intergenic	Intergenic	69016	ENSG00000197472	ENSG00000197472	ENST00000487338	ZNF695	protein_coding	-2.96515	0.0206758
AR	Interval_153083	9	33249200	33249848	+	649	23.7985	-3.01016	0.727753	-4.13624	3.53041e-05	0.0214494	9	33249201	33249848	+	TTS (ENSG00000122711)	protein_coding-TTS (ENSG00000122711)	7280	ENSG00000107262	ENSG00000107262	ENST00000472232	BAG1	protein_coding	-3.01016	0.0214494
AR	Interval_140605	7	131843004	131843491	+	488	10.8165	-3.02298	0.756425	-3.9964	6.43126e-05	0.0283376	7	131843005	131843491	+	intron (ENSG00000221866, intron 25 of 31)	protein_coding-intron (ENSG00000221866, intron 25 of 31)	-12982	ENSG00000221866	ENSG00000221866	ENST00000378539	PLXNA4	protein_coding	-3.02298	0.0283376
AR	Interval_71457	2	26756839	26757309	+	471	6.02542	-3.02635	0.78686	-3.84611	0.00012001	0.037959	2	26756840	26757309	+	intron (ENSG00000115155, intron 2 of 45)	protein_coding-intron (ENSG00000115155, intron 2 of 46)	-28829	ENSG00000173557	ENSG00000173557	ENST00000329615	C2orf70	protein_coding	-3.02635	0.037959
AR	Interval_107731	4	88236212	88236671	+	460	8.44032	-3.05638	0.685757	-4.45695	8.31332e-06	0.0117272	4	88236213	88236671	+	intron (ENSG00000170509, intron 4 of 6)	protein_coding-intron (ENSG00000170509, intron 3 of 5)	7616	ENSG00000170509	ENSG00000170509	ENST00000328546	HSD17B13	protein_coding	-3.05638	0.0117272
AR	Interval_96638	3	87042772	87043344	+	573	9.09158	-3.06127	0.793121	-3.85978	0.000113491	0.0365566	3	87042773	87043344	+	Intergenic	Intergenic	-3206	ENSG00000206538	ENSG00000206538	ENST00000383698	VGLL3	protein_coding	-3.06127	0.0365566
AR	Interval_14331	1	248843940	248844512	+	573	12.5675	-3.06213	0.787309	-3.88936	0.000100508	0.0338421	1	248843941	248844512	+	TTS (ENSG00000189181)	protein_coding-TTS (ENSG00000189181)	1403	ENSG00000189181	ENSG00000189181	ENST00000342623	OR14I1	protein_coding	-3.06213	0.0338421
AR	Interval_31647	12	30862297	30862808	+	512	8.35455	-3.10364	0.726976	-4.26925	1.96133e-05	0.0164604	12	30862298	30862808	+	TTS (ENSG00000110888)	protein_coding-TTS (ENSG00000110888)	-14508	ENSG00000133704	ENSG00000133704	ENST00000256079	IPO8	protein_coding	-3.10364	0.0164604
AR	Interval_49488	15	50404718	50405194	+	477	11.1851	-3.1068	0.636911	-4.87792	1.07212e-06	0.00475251	15	50404719	50405194	+	intron (ENSG00000104043, intron 1 of 3)	protein_coding-intron (ENSG00000104043, intron 1 of 27)	-92594	ENSG00000140284	ENSG00000140284	ENST00000267842	SLC27A2	protein_coding	-3.1068	0.00475251
AR	Interval_96076	3	73493414	73493917	+	504	13.3309	-3.11519	0.643646	-4.83991	1.29898e-06	0.00482406	3	73493415	73493917	+	intron (ENSG00000121440, intron 3 of 3)	protein_coding-intron (ENSG00000121440, intron 3 of 9)	30117	ENSG00000121440	ENSG00000121440	ENST00000263666	PDZRN3	protein_coding	-3.11519	0.00482406
AR	Interval_59782	17	47827210	47827882	+	673	12.4195	-3.1229	0.713989	-4.37388	1.22057e-05	0.0140108	17	47827211	47827882	+	intron (ENSG00000121104, intron 1 of 4)	protein_coding-intron (ENSG00000121104, intron 1 of 7)	-2921	ENSG00000121104	ENSG00000121104	ENST00000505159	FAM117A	protein_coding	-3.1229	0.0140108
AR	Interval_45195	14	62454946	62455458	+	513	17.94	-3.12988	0.736462	-4.24989	2.13875e-05	0.017361	14	62454947	62455458	+	intron (ENSG00000139973, intron 1 of 5)	protein_coding-intron (ENSG00000139973, intron 1 of 5)	-7350	ENSG00000139973	ENSG00000139973	ENST00000430451	SYT16	protein_coding	-3.12988	0.017361
AR	Interval_62888	18	8817687	8818236	+	550	5.58548	-3.16935	0.824671	-3.84318	0.000121453	0.037959	18	8817688	8818236	+	intron (ENSG00000168502, intron 2 of 2)	protein_coding-intron (ENSG00000168502, intron 13 of 16)	-11959	ENSG00000168502	ENSG00000168502	ENST00000518815	SOGA2	protein_coding	-3.16935	0.037959
AR	Interval_20307	10	106020078	106020588	+	511	14.4206	-3.17298	0.715499	-4.43464	9.22267e-06	0.0123624	10	106020079	106020588	+	TTS (ENSG00000148834)	protein_coding-TTS (ENSG00000148834)	6381	ENSG00000148834	ENSG00000148834	ENST00000369710	GSTO1	protein_coding	-3.17298	0.0123624
AR	Interval_87843	21	31693689	31694240	+	552	11.6328	-3.18305	0.620187	-5.1324	2.86067e-07	0.00226152	21	31693690	31694240	+	Intergenic	Intergenic	-1358	ENSG00000197683	ENSG00000197683	ENST00000360542	KRTAP26-1	protein_coding	-3.18305	0.00226152
AR	Interval_92884	3	25780673	25781074	+	402	5.13096	-3.21307	0.795448	-4.03932	5.36063e-05	0.0260389	3	25780674	25781074	+	intron (ENSG00000151092, intron 3 of 9)	protein_coding-intron (ENSG00000151092, intron 4 of 10)	-3037	ENSG00000151092	ENSG00000151092	ENST00000417874	NGLY1	protein_coding	-3.21307	0.0260389
AR	Interval_48983	15	42131968	42132461	+	494	8.51287	-3.22332	0.723559	-4.45481	8.39661e-06	0.0117272	15	42131969	42132461	+	exon (ENSG00000168970, exon 7 of 25)	protein_coding-exon (ENSG00000168970, exon 7 of 25)	-6784	ENSG00000243708	ENSG00000243708	ENST00000458483	PLA2G4B	protein_coding	-3.22332	0.0117272
AR	Interval_8653	1	160921952	160922350	+	399	8.80423	-3.24617	0.790558	-4.10617	4.02269e-05	0.0228767	1	160921953	160922350	+	promoter-TSS (ENSG00000158764)	protein_coding-promoter-TSS (ENSG00000158764)	-1349	ENSG00000158764	ENSG00000158764	ENST00000368029	ITLN2	protein_coding	-3.24617	0.0228767
AR	Interval_51658	15	83472461	83472917	+	457	5.57001	-3.28715	0.796894	-4.12496	3.70803e-05	0.0218583	15	83472462	83472917	+	intron (ENSG00000186628, intron 1 of 2)	protein_coding-intron (ENSG00000186628, intron 1 of 12)	2133	ENSG00000186628	ENSG00000186628	ENST00000561368	FSD2	protein_coding	-3.28715	0.0218583
AR	Interval_55739	16	70730601	70731749	+	1149	38.2538	-3.30958	0.898025	-3.6854	0.000228342	0.0498825	16	70730602	70731749	+	intron (ENSG00000103043, intron 9 of 12)	protein_coding-intron (ENSG00000103043, intron 15 of 18)	-6223	ENSG00000103043	ENSG00000103043	ENST00000261776	VAC14	protein_coding	-3.30958	0.0498825
AR	Interval_18049	10	69423120	69423627	+	508	10.6844	-3.32884	0.723211	-4.60287	4.16718e-06	0.00835203	10	69423121	69423627	+	intron (ENSG00000183230, intron 1 of 17)	protein_coding-intron (ENSG00000183230, intron 1 of 4)	-16103	ENSG00000183230	ENSG00000183230	ENST00000433211	CTNNA3	protein_coding	-3.32884	0.00835203
AR	Interval_41953	13	99416635	99417062	+	428	7.15329	-3.3545	0.83861	-4.00008	6.33221e-05	0.0281531	13	99416636	99417062	+	Intergenic	Intergenic	-11941	ENSG00000088386	ENSG00000088386	ENST00000376503	SLC15A1	protein_coding	-3.3545	0.0281531
AR	Interval_118132	5	96472076	96472544	+	469	8.77487	-3.437	0.689469	-4.985	6.19624e-07	0.00355627	5	96472077	96472544	+	intron (ENSG00000145721, intron 1 of 5)	protein_coding-intron (ENSG00000145721, intron 1 of 5)	6147	ENSG00000145721	ENSG00000145721	ENST00000274382	LIX1	protein_coding	-3.437	0.00355627
AR	Interval_102593	3	185835342	185835965	+	624	41.6675	-3.47667	0.572796	-6.06965	1.2819e-09	8.09306e-05	3	185835343	185835965	+	intron (ENSG00000058866, intron 2 of 3)	protein_coding-intron (ENSG00000058866, intron 2 of 3)	-9321	ENSG00000244405	ENSG00000244405	ENST00000440773	ETV5	protein_coding	-3.47667	8.09306e-05
AR	Interval_91793	3	8571211	8571780	+	570	13.8527	-3.48985	0.796396	-4.38205	1.17568e-05	0.0138738	3	8571212	8571780	+	intron (ENSG00000071282, intron 2 of 4)	protein_coding-intron (ENSG00000071282, intron 1 of 5)	27985	ENSG00000071282	ENSG00000071282	ENST00000157600	LMCD1	protein_coding	-3.48985	0.0138738
AR	Interval_162339	X	99613740	99614283	+	544	11.6912	-3.49021	0.763071	-4.5739	4.78729e-06	0.00929963	X	99613741	99614283	+	intron (ENSG00000165194, intron 2 of 4)	protein_coding-intron (ENSG00000165194, intron 2 of 4)	-62714	ENSG00000165194	ENSG00000165194	ENST00000255531	PCDH19	protein_coding	-3.49021	0.00929963
AR	Interval_82375	2	230431672	230432179	+	508	8.70449	-3.56907	0.876753	-4.07079	4.68546e-05	0.0244471	2	230431673	230432179	+	intron (ENSG00000187957, intron 4 of 12)	protein_coding-intron (ENSG00000187957, intron 4 of 12)	19967	ENSG00000187957	ENSG00000187957	ENST00000341772	DNER	protein_coding	-3.56907	0.0244471
AR	Interval_14861	10	7620936	7621296	+	361	4.78044	-3.57594	0.812096	-4.40334	1.06595e-05	0.0134594	10	7620937	7621296	+	promoter-TSS (ENSG00000123243)	protein_coding-promoter-TSS (ENSG00000123243)	-2556	ENSG00000123243	ENSG00000123243	ENST00000397145	ITIH5	protein_coding	-3.57594	0.0134594
AR	Interval_72796	2	46753504	46753935	+	432	4.49238	-3.64522	0.874126	-4.17013	3.04426e-05	0.0203827	2	46753505	46753935	+	intron (ENSG00000250565, intron 4 of 4)	protein_coding-intron (ENSG00000250565, intron 4 of 4)	15597	ENSG00000250565	ENSG00000250565	ENST00000522587	ATP6V1E2	protein_coding	-3.64522	0.0203827
AR	Interval_55735	16	70704770	70705273	+	504	11.879	-3.65913	0.944404	-3.87454	0.000106828	0.0347649	16	70704771	70705273	+	intron (ENSG00000132613, intron 11 of 14)	protein_coding-intron (ENSG00000132613, intron 11 of 14)	8906	ENSG00000132613	ENSG00000132613	ENST00000338779	MTSS1L	protein_coding	-3.65913	0.0347649
AR	Interval_102431	3	183687918	183688305	+	388	7.31212	-3.71497	0.853968	-4.35025	1.35983e-05	0.0146379	3	183687919	183688305	+	intron (ENSG00000114770, intron 1 of 1)	protein_coding-intron (ENSG00000114770, intron 10 of 27)	13252	ENSG00000114770	ENSG00000114770	ENST00000334444	ABCC5	protein_coding	-3.71497	0.0146379
AR	Interval_123830	6	16321825	16322321	+	497	5.85816	-3.73401	0.83846	-4.45341	8.45172e-06	0.0117272	6	16321826	16322321	+	intron (ENSG00000124788, intron 7 of 7)	protein_coding-intron (ENSG00000124788, intron 8 of 8)	32324	ENSG00000137198	ENSG00000137198	ENST00000259727	GMPR	protein_coding	-3.73401	0.0117272
AR	Interval_116969	5	74652672	74653050	+	379	7.86752	-3.8196	0.761435	-5.01633	5.26687e-07	0.00316682	5	74652673	74653050	+	TTS (ENSG00000113161)	protein_coding-TTS (ENSG00000113161)	2728	ENSG00000113161	ENSG00000113161	ENST00000287936	HMGCR	protein_coding	-3.8196	0.00316682
AR	Interval_32187	12	45171866	45172415	+	550	5.01423	-3.88744	1.04777	-3.71022	0.00020708	0.0477142	12	45171867	45172415	+	intron (ENSG00000184613, intron 6 of 9)	protein_coding-intron (ENSG00000184613, intron 6 of 20)	97110	ENSG00000184613	ENSG00000184613	ENST00000552993	NELL2	protein_coding	-3.88744	0.0477142
AR	Interval_55738	16	70729381	70730124	+	744	22.0201	-4.03853	0.922937	-4.37574	1.21024e-05	0.0140108	16	70729382	70730124	+	promoter-TSS (ENSG00000103043)	protein_coding-promoter-TSS (ENSG00000103043)	-4801	ENSG00000103043	ENSG00000103043	ENST00000261776	VAC14	protein_coding	-4.03853	0.0140108
AR	Interval_83088	2	241112645	241113181	+	537	26.3478	-4.05188	0.974577	-4.15758	3.21643e-05	0.0207209	2	241112646	241113181	+	Intergenic	Intergenic	-28934	ENSG00000178602	ENSG00000178602	ENST00000391989	OTOS	protein_coding	-4.05188	0.0207209
HOXB13	Interval_181624	6	77929732	77930423	+	692	5.86794	4.3101	1.03406	4.16813	3.0711e-05	0.0222286	6	77929733	77930423	+	Intergenic	Intergenic	243412	ENSG00000135312	ENSG00000135312	ENST00000369947	HTR1B	protein_coding	4.3101	0.0222286
HOXB13	Interval_180652	6	62281815	62283232	+	1418	64.0373	3.80033	0.869748	4.36946	1.24554e-05	0.0149467	6	62281816	62283232	+	Intergenic	Intergenic	-1484	ENSG00000255633	ENSG00000255633	ENST00000544932	MTRNR2L9	protein_coding	3.80033	0.0149467
HOXB13	Interval_164131	5	45732316	45732928	+	613	6.76942	3.78026	0.945486	3.99822	6.38203e-05	0.0305096	5	45732317	45732928	+	Intergenic	Intergenic	-36369	ENSG00000164588	ENSG00000164588	ENST00000303230	HCN1	protein_coding	3.78026	0.0305096
HOXB13	Interval_63232	14	47160744	47162191	+	1448	34.1213	3.7386	0.792901	4.71508	2.41611e-06	0.00635595	14	47160745	47162191	+	Intergenic	Intergenic	-40440	ENSG00000165496	ENSG00000165496	ENST00000298283	RPL10L	protein_coding	3.7386	0.00635595
HOXB13	Interval_38273	11	88621966	88622665	+	700	6.1262	3.60084	0.808477	4.45385	8.43449e-06	0.0124893	11	88621967	88622665	+	intron (ENSG00000168959, intron 2 of 8)	protein_coding-intron (ENSG00000168959, intron 1 of 7)	174500	ENSG00000168959	ENSG00000168959	ENST00000393294	GRM5	protein_coding	3.60084	0.0124893
HOXB13	Interval_63236	14	47210681	47211311	+	631	8.75566	3.55604	0.71427	4.97856	6.40588e-07	0.0032286	14	47210682	47211311	+	Intergenic	Intergenic	-89968	ENSG00000165496	ENSG00000165496	ENST00000298283	RPL10L	protein_coding	3.55604	0.0032286
HOXB13	Interval_181630	6	78025803	78026374	+	572	6.59164	3.37176	0.868308	3.88313	0.000103119	0.0375592	6	78025804	78026374	+	Intergenic	Intergenic	147401	ENSG00000135312	ENSG00000135312	ENST00000369947	HTR1B	protein_coding	3.37176	0.0375592
HOXB13	Interval_197860	7	94247803	94248259	+	457	5.53525	3.31095	0.822655	4.02472	5.70439e-05	0.0290049	7	94247804	94248259	+	TTS (ENSG00000127990)	protein_coding-TTS (ENSG00000127990)	-17979	ENSG00000127990	ENSG00000127990	ENST00000265735	SGCE	protein_coding	3.31095	0.0290049
HOXB13	Interval_213879	8	114558642	114559208	+	567	27.77	3.16763	0.701374	4.51632	6.29227e-06	0.011416	8	114558643	114559208	+	Intergenic	Intergenic	-53614	ENSG00000253207	ENSG00000253207	ENST00000518558	RP11-67H2.1	protein_coding	3.16763	0.011416
HOXB13	Interval_223157	9	98683164	98683580	+	417	12.0915	3.15213	0.68593	4.59541	4.31903e-06	0.00891603	9	98683165	98683580	+	intron (ENSG00000182150, intron 7 of 14)	protein_coding-intron (ENSG00000182150, intron 6 of 13)	-1312	ENSG00000182150	ENSG00000182150	ENST00000320486	ERCC6L2	protein_coding	3.15213	0.00891603
HOXB13	Interval_194635	7	49642134	49642650	+	517	5.33381	3.08353	0.809426	3.80953	0.000139233	0.0421395	7	49642135	49642650	+	Intergenic	Intergenic	-170865	ENSG00000188730	ENSG00000188730	ENST00000340652	VWC2	protein_coding	3.08353	0.0421395
HOXB13	Interval_216803	8	145697828	145698582	+	755	19.5753	3.06993	0.729709	4.20707	2.58708e-05	0.0208387	8	145697829	145698582	+	TTS (ENSG00000160973)	protein_coding-TTS (ENSG00000160973)	3001	ENSG00000160973	ENSG00000160973	ENST00000377317	FOXH1	protein_coding	3.06993	0.0208387
HOXB13	Interval_56712	13	58144077	58144824	+	748	13.0935	3.05258	0.791092	3.85868	0.000113999	0.0394339	13	58144078	58144824	+	Intergenic	Intergenic	-61493	ENSG00000118946	ENSG00000118946	ENST00000377918	PCDH17	protein_coding	3.05258	0.0394339
HOXB13	Interval_90628	18	44781929	44782604	+	676	17.1872	2.98963	0.747861	3.99757	6.39961e-05	0.0305109	18	44781930	44782604	+	Intergenic	Intergenic	-6713	ENSG00000215474	ENSG00000215474	ENST00000425639	SKOR2	protein_coding	2.98963	0.0305109
HOXB13	Interval_87713	18	2582560	2582984	+	425	4.93128	2.92082	0.781649	3.73674	0.000186418	0.0483596	18	2582561	2582984	+	exon (ENSG00000080986, exon 4 of 4)	protein_coding-exon (ENSG00000080986, exon 4 of 4)	4924	ENSG00000080986	ENSG00000080986	ENST00000261597	NDC80	protein_coding	2.92082	0.0483596
HOXB13	Interval_162110	5	22388846	22389412	+	567	9.0419	2.80582	0.754065	3.72093	0.000198491	0.0494379	5	22388847	22389412	+	intron (ENSG00000154162, intron 3 of 3)	protein_coding-intron (ENSG00000154162, intron 3 of 14)	-175270	ENSG00000154162	ENSG00000154162	ENST00000382254	CDH12	protein_coding	2.80582	0.0494379
HOXB13	Interval_197336	7	88542103	88542623	+	521	13.5792	2.79286	0.65752	4.24756	2.16109e-05	0.0199314	7	88542104	88542623	+	intron (ENSG00000182348, intron 1 of 3)	protein_coding-intron (ENSG00000182348, intron 1 of 3)	-117328	ENSG00000164645	ENSG00000164645	ENST00000297203	C7orf62	protein_coding	2.79286	0.0199314
HOXB13	Interval_135986	3	99594302	99595024	+	723	13.7455	2.78092	0.544945	5.10313	3.34088e-07	0.00290698	3	99594303	99595024	+	intron (ENSG00000168386, intron 1 of 2)	protein_coding-intron (ENSG00000168386, intron 4 of 4)	325	ENSG00000168386	ENSG00000168386	ENST00000331335	FILIP1L	protein_coding	2.78092	0.00290698
HOXB13	Interval_153142	4	101355205	101356369	+	1165	29.9507	2.77197	0.644721	4.29949	1.71192e-05	0.0180921	4	101355206	101356369	+	intron (ENSG00000164035, intron 4 of 10)	protein_coding-intron (ENSG00000164035, intron 5 of 11)	83371	ENSG00000164035	ENSG00000164035	ENST00000510657	EMCN	protein_coding	2.77197	0.0180921
HOXB13	Interval_36375	11	67417527	67418376	+	850	48.9818	2.76457	0.725324	3.8115	0.000138128	0.0421395	11	67417528	67418376	+	intron (ENSG00000132744, intron 1 of 7)	protein_coding-intron (ENSG00000132744, intron 1 of 7)	-2898	ENSG00000132744	ENSG00000132744	ENST00000255082	ACY3	protein_coding	2.76457	0.0421395
HOXB13	Interval_214429	8	120189536	120192277	+	2742	142.38	2.75532	0.607683	4.53413	5.784e-06	0.0110903	8	120189537	120192277	+	intron (ENSG00000147676, intron 2 of 4)	protein_coding-intron (ENSG00000147676, intron 2 of 4)	-29281	ENSG00000147676	ENSG00000147676	ENST00000276681	MAL2	protein_coding	2.75532	0.0110903
HOXB13	Interval_163951	5	42834412	42835307	+	896	52.0792	2.73842	0.540876	5.06295	4.12828e-07	0.00303432	5	42834413	42835307	+	intron (ENSG00000250722, intron 1 of 4)	protein_coding-intron (ENSG00000250722, intron 1 of 4)	-22866	ENSG00000250722	ENSG00000250722	ENST00000514218	SEPP1	protein_coding	2.73842	0.00303432
HOXB13	Interval_179776	6	47982183	47982622	+	440	4.51846	2.68222	0.720799	3.72118	0.000198295	0.0494379	6	47982184	47982622	+	intron (ENSG00000244694, intron 1 of 2)	protein_coding-intron (ENSG00000244694, intron 1 of 2)	53977	ENSG00000244694	ENSG00000244694	ENST00000339488	PTCHD4	protein_coding	2.68222	0.0494379
HOXB13	Interval_211027	8	88233905	88234369	+	465	5.64648	2.67874	0.699705	3.82838	0.00012899	0.0414464	8	88233906	88234369	+	intron (ENSG00000176571, intron 2 of 3)	protein_coding-intron (ENSG00000176571, intron 5 of 10)	-64646	ENSG00000176571	ENSG00000176571	ENST00000521593	CNBD1	protein_coding	2.67874	0.0414464
HOXB13	Interval_38514	11	92926327	92926640	+	314	13.205	2.59306	0.662449	3.91436	9.06453e-05	0.0353761	11	92926328	92926640	+	intron (ENSG00000180773, intron 1 of 1)	protein_coding-intron (ENSG00000180773, intron 1 of 10)	-10424	ENSG00000180773	ENSG00000180773	ENST00000524875	SLC36A4	protein_coding	2.59306	0.0353761
HOXB13	Interval_56423	13	52301733	52302719	+	987	11.0889	2.58474	0.67394	3.83528	0.000125424	0.0407458	13	52301734	52302719	+	intron (ENSG00000139668, intron 6 of 11)	protein_coding-intron (ENSG00000139668, intron 6 of 11)	-11058	ENSG00000139668	ENSG00000139668	ENST00000298125	WDFY2	protein_coding	2.58474	0.0407458
HOXB13	Interval_90265	18	40215452	40216673	+	1222	36.3602	2.56152	0.668481	3.83185	0.000127182	0.0411654	18	40215453	40216673	+	intron (ENSG00000267586, intron 7 of 9)	lincRNA-intron (ENSG00000267586, intron 7 of 9)	337997	ENSG00000152214	ENSG00000152214	ENST00000282028	RIT2	protein_coding	2.56152	0.0411654
HOXB13	Interval_162107	5	22282306	22283033	+	728	15.722	2.51941	0.631161	3.9917	6.56002e-05	0.0308587	5	22282307	22283033	+	intron (ENSG00000154162, intron 3 of 3)	protein_coding-intron (ENSG00000154162, intron 3 of 14)	-68811	ENSG00000154162	ENSG00000154162	ENST00000382254	CDH12	protein_coding	2.51941	0.0308587
HOXB13	Interval_13343	1	174544450	174545505	+	1056	36.7581	2.51906	0.534504	4.71289	2.44227e-06	0.00635595	1	174544451	174545505	+	intron (ENSG00000152061, intron 3 of 3)	protein_coding-intron (ENSG00000152061, intron 13 of 20)	127766	ENSG00000203737	ENSG00000203737	ENST00000367685	GPR52	protein_coding	2.51906	0.00635595
HOXB13	Interval_52298	12	115901961	115902806	+	846	45.4619	2.45166	0.633716	3.86871	0.000109413	0.0388104	12	115901962	115902806	+	Intergenic	Intergenic	101567	ENSG00000257726	ENSG00000257726	ENST00000547948	RP11-116D17.1	protein_coding	2.45166	0.0388104
HOXB13	Interval_195212	7	63787244	63787772	+	529	10.3414	2.38808	0.640926	3.72599	0.000194551	0.0492832	7	63787245	63787772	+	intron (ENSG00000234444, intron 1 of 2)	protein_coding-intron (ENSG00000234444, intron 2 of 4)	17071	ENSG00000234444	ENSG00000234444	ENST00000423484	ZNF736	protein_coding	2.38808	0.0492832
HOXB13	Interval_214581	8	121415839	121416591	+	753	20.7038	2.31978	0.587698	3.94724	7.90582e-05	0.0334592	8	121415840	121416591	+	intron (ENSG00000172172, intron 1 of 1)	protein_coding-intron (ENSG00000172172, intron 6 of 6)	12104	ENSG00000172172	ENSG00000172172	ENST00000518696	MRPL13	protein_coding	2.31978	0.0334592
HOXB13	Interval_94421	19	21534322	21534939	+	618	17.9866	2.28717	0.50713	4.51003	6.4819e-06	0.011416	19	21534323	21534939	+	Intergenic	Intergenic	-7182	ENSG00000172687	ENSG00000172687	ENST00000380870	ZNF738	protein_coding	2.28717	0.011416
HOXB13	Interval_191395	7	16718198	16719129	+	932	45.9307	2.25495	0.52771	4.27308	1.92792e-05	0.0193233	7	16718199	16719129	+	intron (ENSG00000136261, intron 3 of 5)	protein_coding-intron (ENSG00000136261, intron 3 of 11)	17825	ENSG00000136261	ENSG00000136261	ENST00000258761	BZW2	protein_coding	2.25495	0.0193233
HOXB13	Interval_164135	5	45774415	45775437	+	1023	20.1001	2.23075	0.549561	4.05916	4.92504e-05	0.0272033	5	45774416	45775437	+	Intergenic	Intergenic	-78673	ENSG00000164588	ENSG00000164588	ENST00000303230	HCN1	protein_coding	2.23075	0.0272033
HOXB13	Interval_140330	3	148418196	148418700	+	505	29.8273	2.14528	0.571629	3.75293	0.000174782	0.0470571	3	148418197	148418700	+	intron (ENSG00000144891, intron 1 of 4)	protein_coding-intron (ENSG00000144891, intron 1 of 2)	2790	ENSG00000144891	ENSG00000144891	ENST00000404754	AGTR1	protein_coding	2.14528	0.0470571
HOXB13	Interval_39828	11	108388072	108388617	+	546	20.1229	2.04854	0.546712	3.74701	0.000178953	0.0474277	11	108388073	108388617	+	intron (ENSG00000110723, intron 2 of 2)	protein_coding-intron (ENSG00000110723, intron 5 of 5)	20589	ENSG00000110723	ENSG00000110723	ENST00000525344	EXPH5	protein_coding	2.04854	0.0474277
HOXB13	Interval_216764	8	145115325	145115955	+	631	16.7803	2.03097	0.536623	3.78473	0.000153877	0.0438135	8	145115326	145115955	+	promoter-TSS (ENSG00000178814)	protein_coding-promoter-TSS (ENSG00000178814)	3095	ENSG00000178814	ENSG00000178814	ENST00000567871	OPLAH	protein_coding	2.03097	0.0438135
HOXB13	Interval_92404	18	72687988	72688645	+	658	11.7755	1.91293	0.484279	3.95005	7.8136e-05	0.0334592	18	72687989	72688645	+	intron (ENSG00000215421, intron 7 of 7)	protein_coding-intron (ENSG00000215421, intron 7 of 7)	99163	ENSG00000215421	ENSG00000215421	ENST00000299687	ZNF407	protein_coding	1.91293	0.0334592
HOXB13	Interval_154010	4	110780267	110781295	+	1029	21.9559	1.82227	0.463069	3.93521	8.31231e-05	0.0336309	4	110780268	110781295	+	intron (ENSG00000183423, intron 2 of 3)	protein_coding-intron (ENSG00000183423, intron 1 of 3)	11423	ENSG00000183423	ENSG00000183423	ENST00000594814	LRIT3	protein_coding	1.82227	0.0336309
HOXB13	Interval_17976	1	224617124	224617963	+	840	63.055	1.65369	0.420174	3.93573	8.29452e-05	0.0336309	1	224617125	224617963	+	exon (ENSG00000162923, exon 3 of 3)	protein_coding-exon (ENSG00000162923, exon 3 of 3)	4014	ENSG00000162923	ENSG00000162923	ENST00000445239	WDR26	protein_coding	1.65369	0.0336309
HOXB13	Interval_36502	11	68515370	68516344	+	975	38.3776	1.43817	0.386358	3.72238	0.00019735	0.049376	11	68515371	68516344	+	intron (ENSG00000132749, intron 2 of 5)	protein_coding-intron (ENSG00000132749, intron 2 of 9)	3071	ENSG00000132749	ENSG00000132749	ENST00000255087	MTL5	protein_coding	1.43817	0.049376
HOXB13	Interval_36266	11	66511471	66512251	+	781	33.6934	1.28851	0.336815	3.82557	0.00013047	0.0415793	11	66511472	66512251	+	promoter-TSS (ENSG00000173715)	protein_coding-promoter-TSS (ENSG00000173715)	-397	ENSG00000173715	ENSG00000173715	ENST00000360962	C11orf80	protein_coding	1.28851	0.0415793
HOXB13	Interval_38343	11	89954633	89957167	+	2535	85.2343	1.16421	0.311291	3.73993	0.000184073	0.0480338	11	89954634	89957167	+	exon (ENSG00000110172, exon 1 of 4)	protein_coding-exon (ENSG00000110172, exon 1 of 4)	317	ENSG00000110172	ENSG00000110172	ENST00000320585	CHORDC1	protein_coding	1.16421	0.0480338
HOXB13	Interval_211673	8	95487056	95488048	+	993	59.6817	1.11028	0.29258	3.79479	0.000147767	0.0431385	8	95487057	95488048	+	promoter-TSS (ENSG00000197275)	protein_coding-promoter-TSS (ENSG00000197275)	-7310	ENSG00000197275	ENSG00000197275	ENST00000336148	RAD54B	protein_coding	1.11028	0.0431385
HOXB13	Interval_97205	2	3593131	3594163	+	1033	51.6145	-1.51449	0.37264	-4.06421	4.8196e-05	0.0272033	2	3593132	3594163	+	intron (ENSG00000255767, intron 1 of 2)	protein_coding-intron (ENSG00000171865, intron 7 of 7)	1900	ENSG00000255767	ENSG00000255767	ENST00000438485	RP13-512J5.1	protein_coding	-1.51449	0.0272033
HOXB13	Interval_46590	12	54956629	54957759	+	1131	26.3626	-1.5258	0.400261	-3.81202	0.000137833	0.0421395	12	54956630	54957759	+	intron (ENSG00000123360, intron 1 of 14)	protein_coding-intron (ENSG00000123360, intron 2 of 15)	-11347	ENSG00000123360	ENSG00000123360	ENST00000394277	PDE1B	protein_coding	-1.5258	0.0421395
HOXB13	Interval_45692	12	46548817	46549279	+	463	18.0829	-1.70125	0.403992	-4.21109	2.5414e-05	0.0208387	12	46548818	46549279	+	Intergenic	Intergenic	112436	ENSG00000111371	ENSG00000111371	ENST00000546519	SLC38A1	protein_coding	-1.70125	0.0208387
HOXB13	Interval_16674	1	210029333	210029905	+	573	15.9205	-1.79266	0.469953	-3.81454	0.000136435	0.0421395	1	210029334	210029905	+	exon (ENSG00000117597, exon 12 of 12)	protein_coding-exon (ENSG00000117597, exon 12 of 12)	28267	ENSG00000117597	ENSG00000117597	ENST00000491415	DIEXF	protein_coding	-1.79266	0.0421395
HOXB13	Interval_14314	1	183823060	183823618	+	559	12.2042	-1.81298	0.460662	-3.93559	8.29937e-05	0.0336309	1	183823061	183823618	+	intron (ENSG00000143344, intron 3 of 16)	protein_coding-intron (ENSG00000143344, intron 4 of 18)	49049	ENSG00000143344	ENSG00000143344	ENST00000360851	RGL1	protein_coding	-1.81298	0.0336309
HOXB13	Interval_13047	1	171565599	171566521	+	923	22.1289	-1.84681	0.469102	-3.9369	8.25411e-05	0.0336309	1	171565600	171566521	+	Intergenic	Intergenic	9848	ENSG00000117523	ENSG00000117523	ENST00000495585	PRRC2C	protein_coding	-1.84681	0.0336309
HOXB13	Interval_131398	3	42657228	42658019	+	792	14.027	-1.86511	0.488706	-3.81642	0.000135402	0.0421395	3	42657229	42658019	+	intron (ENSG00000230084, intron 1 of 1)	protein_coding-intron (ENSG00000114857, intron 2 of 16)	-17077	ENSG00000114857	ENSG00000114857	ENST00000232978	NKTR	protein_coding	-1.86511	0.0421395
HOXB13	Interval_14093	1	182001434	182001981	+	548	11.3907	-1.86772	0.483228	-3.8651	0.000111044	0.0390207	1	182001435	182001981	+	Intergenic	Intergenic	29139	ENSG00000179930	ENSG00000179930	ENST00000339948	ZNF648	protein_coding	-1.86772	0.0390207
HOXB13	Interval_204413	8	11721333	11721891	+	559	22.7036	-1.88092	0.460577	-4.08384	4.42975e-05	0.0259219	8	11721334	11721891	+	intron (ENSG00000164733, intron 2 of 4)	protein_coding-intron (ENSG00000164733, intron 1 of 10)	3949	ENSG00000164733	ENSG00000164733	ENST00000534382	CTSB	protein_coding	-1.88092	0.0259219
HOXB13	Interval_32042	11	11378088	11378709	+	622	16.193	-1.89885	0.491088	-3.86662	0.000110355	0.038856	11	11378089	11378709	+	intron (ENSG00000110328, intron 6 of 10)	protein_coding-intron (ENSG00000110328, intron 6 of 10)	-3495	ENSG00000254598	ENSG00000254598	ENST00000528848	CSNK2A3	protein_coding	-1.89885	0.038856
HOXB13	Interval_132832	3	58617699	58618258	+	560	30.4633	-1.91547	0.515245	-3.71759	0.000201136	0.0496833	3	58617700	58618258	+	intron (ENSG00000244383, intron 2 of 3)	antisense-intron (ENSG00000244383, intron 2 of 3)	-4832	ENSG00000168309	ENSG00000168309	ENST00000465970	FAM107A	protein_coding	-1.91547	0.0496833
HOXB13	Interval_25028	10	61764584	61765083	+	500	12.0981	-1.92882	0.498756	-3.86726	0.000110063	0.0388307	10	61764585	61765083	+	Intergenic	Intergenic	-44194	ENSG00000235931	ENSG00000235931	ENST00000444900	C10orf40	protein_coding	-1.92882	0.0388307
HOXB13	Interval_217840	9	12514909	12515441	+	533	34.8722	-1.95445	0.514364	-3.79975	0.000144844	0.0429384	9	12514910	12515441	+	Intergenic	Intergenic	-170264	ENSG00000107165	ENSG00000107165	ENST00000388918	TYRP1	protein_coding	-1.95445	0.0429384
HOXB13	Interval_44995	12	32741805	32742504	+	700	20.0268	-1.96302	0.502065	-3.90988	9.23403e-05	0.0357044	12	32741806	32742504	+	intron (ENSG00000139132, intron 3 of 15)	protein_coding-intron (ENSG00000139132, intron 4 of 16)	87004	ENSG00000139132	ENSG00000139132	ENST00000494977	FGD4	protein_coding	-1.96302	0.0357044
HOXB13	Interval_70006	15	42443858	42444966	+	1109	27.9811	-1.96436	0.520713	-3.77245	0.000161652	0.0450486	15	42443859	42444966	+	intron (ENSG00000168907, intron 6 of 6)	protein_coding-intron (ENSG00000168907, intron 6 of 18)	4404	ENSG00000168907	ENSG00000168907	ENST00000397272	PLA2G4F	protein_coding	-1.96436	0.0450486
HOXB13	Interval_186570	6	136479390	136480352	+	963	24.8162	-2.03443	0.53783	-3.78267	0.000155153	0.0439638	6	136479391	136480352	+	intron (ENSG00000171408, intron 8 of 12)	protein_coding-intron (ENSG00000171408, intron 8 of 12)	9647	ENSG00000171408	ENSG00000171408	ENST00000308191	PDE7B	protein_coding	-2.03443	0.0439638
HOXB13	Interval_13439	1	175440022	175440779	+	758	39.2682	-2.03701	0.529092	-3.85002	0.000118108	0.0400928	1	175440023	175440779	+	intron (ENSG00000116147, intron 2 of 22)	protein_coding-intron (ENSG00000116147, intron 3 of 23)	-64901	ENSG00000116147	ENSG00000116147	ENST00000263525	TNR	protein_coding	-2.03701	0.0400928
HOXB13	Interval_131169	3	40194331	40195033	+	703	8.15259	-2.04776	0.505056	-4.05451	5.02385e-05	0.0273524	3	40194332	40195033	+	intron (ENSG00000170011, intron 2 of 14)	protein_coding-intron (ENSG00000170011, intron 4 of 16)	53180	ENSG00000170011	ENSG00000170011	ENST00000302541	MYRIP	protein_coding	-2.04776	0.0273524
HOXB13	Interval_94823	19	32850190	32850735	+	546	15.8061	-2.05186	0.534507	-3.83879	0.000123641	0.0405399	19	32850191	32850735	+	exon (ENSG00000168813, exon 4 of 4)	protein_coding-exon (ENSG00000168813, exon 4 of 4)	13932	ENSG00000168813	ENSG00000168813	ENST00000311921	ZNF507	protein_coding	-2.05186	0.0405399
HOXB13	Interval_133061	3	61143719	61144708	+	990	19.8953	-2.05387	0.548889	-3.74186	0.000182662	0.0477958	3	61143720	61144708	+	intron (ENSG00000189283, intron 2 of 9)	protein_coding-intron (ENSG00000189283, intron 2 of 8)	92910	ENSG00000189283	ENSG00000189283	ENST00000468189	FHIT	protein_coding	-2.05387	0.0477958
HOXB13	Interval_131161	3	40084044	40084678	+	635	12.6353	-2.06048	0.531155	-3.87923	0.000104786	0.0376733	3	40084045	40084678	+	intron (ENSG00000170011, intron 2 of 4)	protein_coding-intron (ENSG00000170011, intron 2 of 16)	-57141	ENSG00000170011	ENSG00000170011	ENST00000302541	MYRIP	protein_coding	-2.06048	0.0376733
HOXB13	Interval_144410	3	187339325	187339968	+	644	26.5906	-2.06069	0.480607	-4.28767	1.80554e-05	0.0185175	3	187339326	187339968	+	Intergenic	Intergenic	48540	ENSG00000157005	ENSG00000157005	ENST00000287641	SST	protein_coding	-2.06069	0.0185175
HOXB13	Interval_111361	2	178683157	178683616	+	460	18.3207	-2.07097	0.543302	-3.81182	0.000137946	0.0421395	2	178683158	178683616	+	intron (ENSG00000128655, intron 6 of 14)	protein_coding-intron (ENSG00000128655, intron 7 of 19)	108349	ENSG00000128655	ENSG00000128655	ENST00000358450	PDE11A	protein_coding	-2.07097	0.0421395
HOXB13	Interval_14330	1	183929988	183930831	+	844	21.9157	-2.07169	0.526755	-3.93293	8.39168e-05	0.0338743	1	183929989	183930831	+	intron (ENSG00000198756, intron 6 of 11)	protein_coding-intron (ENSG00000198756, intron 6 of 11)	76201	ENSG00000198756	ENSG00000198756	ENST00000361927	COLGALT2	protein_coding	-2.07169	0.0338743
HOXB13	Interval_166052	5	71413056	71413571	+	516	16.9608	-2.09228	0.501291	-4.17378	2.99592e-05	0.0221124	5	71413057	71413571	+	intron (ENSG00000131711, intron 3 of 5)	protein_coding-intron (ENSG00000131711, intron 2 of 6)	10010	ENSG00000131711	ENSG00000131711	ENST00000296755	MAP1B	protein_coding	-2.09228	0.0221124
HOXB13	Interval_141246	3	156537946	156538699	+	754	25.1216	-2.09708	0.495208	-4.23475	2.28807e-05	0.020181	3	156537947	156538699	+	Intergenic	Intergenic	-5766	ENSG00000197980	ENSG00000197980	ENST00000470811	LEKR1	protein_coding	-2.09708	0.020181
HOXB13	Interval_12713	1	168262612	168263230	+	619	16.8332	-2.11474	0.488495	-4.32909	1.49729e-05	0.0167168	1	168262613	168263230	+	intron (ENSG00000143178, intron 2 of 5)	protein_coding-intron (ENSG00000143178, intron 3 of 7)	-14334	ENSG00000143178	ENSG00000143178	ENST00000367821	TBX19	protein_coding	-2.11474	0.0167168
HOXB13	Interval_144300	3	186248052	186248806	+	755	7.75532	-2.11488	0.502691	-4.20713	2.5864e-05	0.0208387	3	186248053	186248806	+	Intergenic	Intergenic	9880	ENSG00000213139	ENSG00000213139	ENST00000392499	CRYGS	protein_coding	-2.11488	0.0208387
HOXB13	Interval_198710	7	103546891	103547340	+	450	8.68279	-2.11953	0.553467	-3.82956	0.000128374	0.0413238	7	103546892	103547340	+	intron (ENSG00000189056, intron 2 of 64)	protein_coding-intron (ENSG00000189056, intron 2 of 63)	301332	ENSG00000164815	ENSG00000164815	ENST00000297431	ORC5	protein_coding	-2.11953	0.0413238
HOXB13	Interval_138383	3	125340964	125341693	+	730	9.2543	-2.12246	0.568822	-3.73133	0.00019047	0.0489785	3	125340965	125341693	+	Intergenic	Intergenic	-27395	ENSG00000144909	ENSG00000144909	ENST00000296220	OSBPL11	protein_coding	-2.12246	0.0489785
HOXB13	Interval_204407	8	11677121	11677569	+	449	10.4141	-2.1237	0.548721	-3.87027	0.000108714	0.0388104	8	11677122	11677569	+	intron (ENSG00000079459, intron 3 of 6)	protein_coding-intron (ENSG00000079459, intron 3 of 7)	-17268	ENSG00000255046	ENSG00000255046	ENST00000533405	RP11-297N6.4	protein_coding	-2.1237	0.0388104
HOXB13	Interval_139659	3	140399587	140400780	+	1194	21.1324	-2.13453	0.518559	-4.11627	3.85052e-05	0.0240865	3	140399588	140400780	+	intron (ENSG00000155890, intron 1 of 4)	protein_coding-intron (ENSG00000155890, intron 1 of 4)	3303	ENSG00000155890	ENSG00000155890	ENST00000286349	TRIM42	protein_coding	-2.13453	0.0240865
HOXB13	Interval_126218	22	33753722	33754363	+	642	12.4764	-2.14834	0.543185	-3.95508	7.65096e-05	0.0333903	22	33753723	33754363	+	intron (ENSG00000133424, intron 2 of 6)	protein_coding-intron (ENSG00000133424, intron 10 of 14)	26170	ENSG00000133424	ENSG00000133424	ENST00000413114	LARGE	protein_coding	-2.14834	0.0333903
HOXB13	Interval_174909	5	176252489	176253095	+	607	22.5357	-2.16124	0.559596	-3.86215	0.000112395	0.0391058	5	176252490	176253095	+	intron (ENSG00000113763, intron 1 of 14)	protein_coding-intron (ENSG00000113763, intron 1 of 14)	-36833	ENSG00000113763	ENSG00000113763	ENST00000261961	UNC5A	protein_coding	-2.16124	0.0391058
HOXB13	Interval_145298	3	195312036	195312492	+	457	13.6232	-2.16266	0.522757	-4.13703	3.51833e-05	0.0235325	3	195312037	195312492	+	Intergenic	Intergenic	-1360	ENSG00000189058	ENSG00000189058	ENST00000343267	APOD	protein_coding	-2.16266	0.0235325
HOXB13	Interval_231692	X	77582660	77583277	+	618	10.403	-2.16513	0.519482	-4.16786	3.07467e-05	0.0222286	X	77582661	77583277	+	promoter-TSS (ENSG00000173198)	protein_coding-promoter-TSS (ENSG00000173198)	79	ENSG00000173198	ENSG00000173198	ENST00000493254	CYSLTR1	protein_coding	-2.16513	0.0222286
HOXB13	Interval_26129	10	72659873	72660728	+	856	20.7581	-2.17119	0.536022	-4.05056	5.1096e-05	0.0274272	10	72659874	72660728	+	Intergenic	Intergenic	-14645	ENSG00000166228	ENSG00000166228	ENST00000299299	PCBD1	protein_coding	-2.17119	0.0274272
HOXB13	Interval_160174	4	187481743	187482278	+	536	18.0714	-2.19652	0.56192	-3.90894	9.27007e-05	0.0357044	4	187481744	187482278	+	Intergenic	Intergenic	-5290	ENSG00000168412	ENSG00000168412	ENST00000307161	MTNR1A	protein_coding	-2.19652	0.0357044
HOXB13	Interval_86329	17	70163585	70164161	+	577	14.0612	-2.20365	0.464456	-4.74459	2.08931e-06	0.00624674	17	70163586	70164161	+	intron (ENSG00000234899, intron 2 of 2)	processed_transcript-intron (ENSG00000234899, intron 2 of 2)	46712	ENSG00000125398	ENSG00000125398	ENST00000245479	SOX9	protein_coding	-2.20365	0.00624674
HOXB13	Interval_174409	5	169857794	169858407	+	614	15.6072	-2.22411	0.572832	-3.88266	0.000103321	0.0375592	5	169857795	169858407	+	intron (ENSG00000182132, intron 1 of 7)	protein_coding-intron (ENSG00000182132, intron 1 of 7)	-41463	ENSG00000145936	ENSG00000145936	ENST00000274629	KCNMB1	protein_coding	-2.22411	0.0375592
HOXB13	Interval_132008	3	49519251	49519893	+	643	11.1776	-2.24098	0.567601	-3.94817	7.87505e-05	0.0334592	3	49519252	49519893	+	intron (ENSG00000173402, intron 2 of 3)	protein_coding-intron (ENSG00000173402, intron 1 of 2)	12007	ENSG00000173402	ENSG00000173402	ENST00000545947	DAG1	protein_coding	-2.24098	0.0334592
HOXB13	Interval_166410	5	74141914	74142454	+	541	9.24966	-2.24405	0.5882	-3.81511	0.000136121	0.0421395	5	74141915	74142454	+	intron (ENSG00000198780, intron 1 of 5)	protein_coding-intron (ENSG00000198780, intron 1 of 11)	2496	ENSG00000198780	ENSG00000198780	ENST00000513277	FAM169A	protein_coding	-2.24405	0.0421395
HOXB13	Interval_222997	9	97460123	97460787	+	665	9.65307	-2.24474	0.55954	-4.01175	6.02693e-05	0.0294505	9	97460124	97460787	+	Intergenic	Intergenic	-57924	ENSG00000165140	ENSG00000165140	ENST00000415431	FBP1	protein_coding	-2.24474	0.0294505
HOXB13	Interval_144209	3	185434209	185435019	+	811	15.3844	-2.24579	0.481045	-4.66857	3.033e-06	0.0070298	3	185434210	185435019	+	TTS (ENSG00000163915)	protein_coding-TTS (ENSG00000163915)	-5638	ENSG00000163915	ENSG00000163915	ENST00000456447	C3orf65	protein_coding	-2.24579	0.0070298
HOXB13	Interval_331	1	6031871	6032601	+	731	9.72037	-2.25678	0.535753	-4.21235	2.52729e-05	0.0208326	1	6031872	6032601	+	intron (ENSG00000131697, intron 1 of 25)	protein_coding-intron (ENSG00000131697, intron 3 of 29)	-54144	ENSG00000069424	ENSG00000069424	ENST00000378111	KCNAB2	protein_coding	-2.25678	0.0208326
HOXB13	Interval_118900	20	23080982	23081512	+	531	7.59829	-2.26003	0.565521	-3.99636	6.43236e-05	0.0305827	20	23080983	23081512	+	Intergenic	Intergenic	-14270	ENSG00000125810	ENSG00000125810	ENST00000246006	CD93	protein_coding	-2.26003	0.0305827
HOXB13	Interval_97433	2	6231967	6233110	+	1144	23.7066	-2.30008	0.583094	-3.94461	7.99313e-05	0.0336182	2	6231968	6233110	+	Intergenic	Intergenic	120827	ENSG00000272268	ENSG00000272268	ENST00000391666	DKFZP761K2322	protein_coding	-2.30008	0.0336182
HOXB13	Interval_82191	17	27725708	27726279	+	572	16.4688	-2.305	0.595858	-3.86837	0.000109565	0.0388104	17	27725709	27726279	+	intron (ENSG00000160551, intron 1 of 1)	protein_coding-intron (ENSG00000160551, intron 1 of 19)	8051	ENSG00000160551	ENSG00000160551	ENST00000261716	TAOK1	protein_coding	-2.305	0.0388104
HOXB13	Interval_207235	8	49717561	49718054	+	494	7.67173	-2.34447	0.610864	-3.83796	0.00012406	0.0405714	8	49717562	49718054	+	Intergenic	Intergenic	-69981	ENSG00000034239	ENSG00000034239	ENST00000433756	EFCAB1	protein_coding	-2.34447	0.0405714
HOXB13	Interval_46822	12	57885194	57885875	+	682	14.2853	-2.34543	0.618321	-3.79322	0.000148708	0.0431454	12	57885195	57885875	+	intron (ENSG00000166986, intron 4 of 5)	protein_coding-intron (ENSG00000166986, intron 7 of 20)	3684	ENSG00000166986	ENSG00000166986	ENST00000537638	MARS	protein_coding	-2.34543	0.0431454
HOXB13	Interval_86032	17	67129947	67130765	+	819	28.7202	-2.35157	0.616694	-3.8132	0.00013718	0.0421395	17	67129948	67130765	+	intron (ENSG00000154262, intron 5 of 38)	protein_coding-intron (ENSG00000154262, intron 5 of 38)	15108	ENSG00000154263	ENSG00000154263	ENST00000269081	ABCA10	protein_coding	-2.35157	0.0421395
HOXB13	Interval_215831	8	133458605	133459372	+	768	28.0338	-2.37717	0.633027	-3.75524	0.000173172	0.0468527	8	133458606	133459372	+	intron (ENSG00000184156, intron 1 of 13)	protein_coding-intron (ENSG00000184156, intron 1 of 14)	520	ENSG00000184156	ENSG00000184156	ENST00000388996	KCNQ3	protein_coding	-2.37717	0.0468527
HOXB13	Interval_205126	8	20040383	20041248	+	866	21.0249	-2.38789	0.574195	-4.15868	3.20094e-05	0.0225861	8	20040384	20041248	+	promoter-TSS (ENSG00000036565)	protein_coding-promoter-TSS (ENSG00000036565)	-7383	ENSG00000036565	ENSG00000036565	ENST00000276373	SLC18A1	protein_coding	-2.38789	0.0225861
HOXB13	Interval_172336	5	145185949	145186621	+	673	10.2039	-2.39357	0.640763	-3.73551	0.000187338	0.048491	5	145185950	145186621	+	intron (ENSG00000186314, intron 4 of 4)	protein_coding-intron (ENSG00000186314, intron 5 of 7)	28647	ENSG00000186314	ENSG00000186314	ENST00000334744	PRELID2	protein_coding	-2.39357	0.048491
HOXB13	Interval_32859	11	19812037	19812657	+	621	17.8457	-2.40153	0.547055	-4.38993	1.13389e-05	0.014515	11	19812038	19812657	+	intron (ENSG00000166833, intron 2 of 41)	protein_coding-intron (ENSG00000166833, intron 1 of 37)	12875	ENSG00000166833	ENSG00000166833	ENST00000396085	NAV2	protein_coding	-2.40153	0.014515
HOXB13	Interval_142534	3	170763039	170763646	+	608	21.563	-2.41355	0.615702	-3.91999	8.85527e-05	0.0347904	3	170763040	170763646	+	Intergenic	Intergenic	-18834	ENSG00000163581	ENSG00000163581	ENST00000314251	SLC2A2	protein_coding	-2.41355	0.0347904
HOXB13	Interval_42461	12	5156663	5157453	+	791	9.96786	-2.41408	0.606447	-3.98069	6.87165e-05	0.0318384	12	5156664	5157453	+	Intergenic	Intergenic	3973	ENSG00000130037	ENSG00000130037	ENST00000252321	KCNA5	protein_coding	-2.41408	0.0318384
HOXB13	Interval_205127	8	20044338	20045033	+	696	14.1294	-2.41939	0.636928	-3.79852	0.00014556	0.0429384	8	20044339	20045033	+	Intergenic	Intergenic	-10228	ENSG00000147416	ENSG00000147416	ENST00000521442	ATP6V1B2	protein_coding	-2.41939	0.0429384
HOXB13	Interval_145810	4	3189688	3190333	+	646	9.49091	-2.43476	0.614663	-3.96114	7.45926e-05	0.0333121	4	3189689	3190333	+	exon (ENSG00000197386, exon 26 of 53)	protein_coding-exon (ENSG00000197386, exon 26 of 53)	-40429	ENSG00000197386	ENSG00000197386	ENST00000355072	HTT	protein_coding	-2.43476	0.0333121
HOXB13	Interval_44264	12	25775246	25776456	+	1211	34.5581	-2.43807	0.614779	-3.96577	7.31601e-05	0.0330778	12	25775247	25776456	+	intron (ENSG00000152936, intron 1 of 4)	protein_coding-intron (ENSG00000152936, intron 1 of 7)	25645	ENSG00000152936	ENSG00000152936	ENST00000445693	IFLTD1	protein_coding	-2.43807	0.0330778
HOXB13	Interval_26087	10	72190310	72190770	+	461	6.50301	-2.43839	0.650749	-3.74704	0.000178931	0.0474277	10	72190311	72190770	+	Intergenic	Intergenic	-4045	ENSG00000197604	ENSG00000197604	ENST00000420338	AC022532.1	protein_coding	-2.43839	0.0474277
HOXB13	Interval_159374	4	177178884	177179575	+	692	9.51444	-2.44595	0.635398	-3.84948	0.000118367	0.0400928	4	177178885	177179575	+	intron (ENSG00000164122, intron 1 of 6)	protein_coding-intron (ENSG00000164122, intron 1 of 6)	-16403	ENSG00000164122	ENSG00000164122	ENST00000505299	ASB5	protein_coding	-2.44595	0.0400928
HOXB13	Interval_11550	1	154787910	154788420	+	511	15.1669	-2.44742	0.517331	-4.73087	2.23564e-06	0.0062654	1	154787911	154788420	+	intron (ENSG00000143603, intron 2 of 7)	protein_coding-intron (ENSG00000143603, intron 2 of 7)	-107463	ENSG00000143603	ENSG00000143603	ENST00000271915	KCNN3	protein_coding	-2.44742	0.0062654
HOXB13	Interval_42493	12	5612678	5613300	+	623	8.95691	-2.44771	0.657109	-3.72496	0.000195343	0.0492832	12	5612679	5613300	+	intron (ENSG00000185652, intron 1 of 4)	protein_coding-intron (ENSG00000185652, intron 1 of 4)	-7786	ENSG00000185652	ENSG00000185652	ENST00000535299	NTF3	protein_coding	-2.44771	0.0492832
HOXB13	Interval_167049	5	80650923	80651300	+	378	7.91433	-2.45324	0.576454	-4.25573	2.08365e-05	0.0199314	5	80650924	80651300	+	intron (ENSG00000172497, intron 5 of 14)	protein_coding-intron (ENSG00000172497, intron 5 of 14)	38886	ENSG00000172497	ENSG00000172497	ENST00000513751	ACOT12	protein_coding	-2.45324	0.0199314
HOXB13	Interval_5909	1	67004193	67004696	+	504	7.9822	-2.45523	0.631189	-3.88984	0.000100309	0.0373306	1	67004194	67004696	+	intron (ENSG00000118473, intron 1 of 1)	protein_coding-intron (ENSG00000118473, intron 2 of 26)	4581	ENSG00000118473	ENSG00000118473	ENST00000371036	SGIP1	protein_coding	-2.45523	0.0373306
HOXB13	Interval_159366	4	177128857	177129595	+	739	29.0484	-2.45847	0.633116	-3.88313	0.000103119	0.0375592	4	177128858	177129595	+	Intergenic	Intergenic	-13198	ENSG00000150628	ENSG00000150628	ENST00000280191	SPATA4	protein_coding	-2.45847	0.0375592
HOXB13	Interval_144398	3	187107314	187107916	+	603	15.9491	-2.45863	0.628675	-3.91081	9.19858e-05	0.0356838	3	187107315	187107916	+	Intergenic	Intergenic	21495	ENSG00000136514	ENSG00000136514	ENST00000259030	RTP4	protein_coding	-2.45863	0.0356838
HOXB13	Interval_73675	15	83472421	83472984	+	564	13.1482	-2.46793	0.617111	-3.99916	6.35687e-05	0.0304719	15	83472422	83472984	+	intron (ENSG00000186628, intron 1 of 2)	protein_coding-intron (ENSG00000186628, intron 1 of 12)	2119	ENSG00000186628	ENSG00000186628	ENST00000561368	FSD2	protein_coding	-2.46793	0.0304719
HOXB13	Interval_84646	17	53806214	53806756	+	543	28.2597	-2.47262	0.472763	-5.23015	1.69376e-07	0.00186739	17	53806215	53806756	+	intron (ENSG00000166292, intron 1 of 2)	protein_coding-intron (ENSG00000166292, intron 1 of 3)	2760	ENSG00000166292	ENSG00000166292	ENST00000575734	TMEM100	protein_coding	-2.47262	0.00186739
HOXB13	Interval_46230	12	51799324	51800005	+	682	10.7223	-2.47773	0.611093	-4.05459	5.02216e-05	0.0273524	12	51799325	51800005	+	intron (ENSG00000050438, intron 3 of 23)	protein_coding-intron (ENSG00000050438, intron 1 of 21)	-13926	ENSG00000139629	ENSG00000139629	ENST00000604426	GALNT6	protein_coding	-2.47773	0.0273524
HOXB13	Interval_31492	11	4725128	4725960	+	833	41.8012	-2.48649	0.58797	-4.22894	2.34795e-05	0.0203541	11	4725129	4725960	+	promoter-TSS (ENSG00000167346)	protein_coding-promoter-TSS (ENSG00000167346)	-613	ENSG00000167346	ENSG00000167346	ENST00000380390	MMP26	protein_coding	-2.48649	0.0203541
HOXB13	Interval_224442	9	112182705	112183508	+	804	17.457	-2.49384	0.538686	-4.6295	3.66556e-06	0.00808266	9	112182706	112183508	+	intron (ENSG00000070159, intron 7 of 19)	protein_coding-intron (ENSG00000070159, intron 11 of 23)	-23057	ENSG00000070159	ENSG00000070159	ENST00000262539	PTPN3	protein_coding	-2.49384	0.00808266
HOXB13	Interval_84135	17	47781038	47781450	+	413	6.55853	-2.50316	0.673513	-3.71657	0.000201942	0.0496833	17	47781039	47781450	+	promoter-TSS (ENSG00000121073)	protein_coding-promoter-TSS (ENSG00000121073)	4067	ENSG00000121073	ENSG00000121073	ENST00000511657	SLC35B1	protein_coding	-2.50316	0.0496833
HOXB13	Interval_71966	15	64342580	64343225	+	646	7.19711	-2.50768	0.578133	-4.33755	1.44079e-05	0.0164424	15	64342581	64343225	+	intron (ENSG00000035664, intron 3 of 4)	protein_coding-intron (ENSG00000035664, intron 3 of 4)	-4323	ENSG00000035664	ENSG00000035664	ENST00000559306	DAPK2	protein_coding	-2.50768	0.0164424
HOXB13	Interval_144821	3	190261494	190261963	+	470	9.89904	-2.51764	0.590918	-4.26055	2.03921e-05	0.0199314	3	190261495	190261963	+	intron (ENSG00000196083, intron 1 of 10)	protein_coding-intron (ENSG00000196083, intron 1 of 10)	-11924	ENSG00000196083	ENSG00000196083	ENST00000317757	IL1RAP	protein_coding	-2.51764	0.0199314
HOXB13	Interval_228516	X	19232167	19233136	+	970	19.7428	-2.52523	0.605298	-4.17188	3.02101e-05	0.0221125	X	19232168	19233136	+	Intergenic	Intergenic	-129359	ENSG00000131828	ENSG00000131828	ENST00000540249	PDHA1	protein_coding	-2.52523	0.0221125
HOXB13	Interval_17597	1	220982305	220982874	+	570	23.0458	-2.52531	0.658108	-3.83724	0.000124427	0.0405714	1	220982306	220982874	+	TTS (ENSG00000186205)	protein_coding-TTS (ENSG00000186205)	16059	ENSG00000186205	ENSG00000186205	ENST00000366910	MARC1	protein_coding	-2.52531	0.0405714
HOXB13	Interval_151364	4	82040339	82040904	+	566	8.36402	-2.52664	0.672484	-3.75718	0.000171841	0.0466354	4	82040340	82040904	+	intron (ENSG00000138669, intron 9 of 13)	protein_coding-intron (ENSG00000138669, intron 13 of 17)	34264	ENSG00000138669	ENSG00000138669	ENST00000418486	PRKG2	protein_coding	-2.52664	0.0466354
HOXB13	Interval_28474	10	99481644	99482280	+	637	18.9069	-2.53503	0.675564	-3.75247	0.000175103	0.0470571	10	99481645	99482280	+	Intergenic	Intergenic	9032	ENSG00000155254	ENSG00000155254	ENST00000285605	MARVELD1	protein_coding	-2.53503	0.0470571
HOXB13	Interval_157693	4	155557421	155558028	+	608	24.6118	-2.53554	0.655313	-3.86921	0.00010919	0.0388104	4	155557422	155558028	+	intron (ENSG00000121207, intron 2 of 3)	protein_coding-intron (ENSG00000121207, intron 2 of 5)	-23914	ENSG00000171557	ENSG00000171557	ENST00000443553	FGG	protein_coding	-2.53554	0.0388104
HOXB13	Interval_73127	15	76403708	76404450	+	743	8.41498	-2.53621	0.659301	-3.84682	0.000119661	0.0402066	15	76403709	76404450	+	intron (ENSG00000169758, intron 2 of 3)	protein_coding-intron (ENSG00000169758, intron 1 of 10)	51753	ENSG00000169758	ENSG00000169758	ENST00000561302	C15orf27	protein_coding	-2.53621	0.0402066
HOXB13	Interval_171930	5	141139489	141139945	+	457	9.24925	-2.54761	0.571412	-4.45844	8.25592e-06	0.0124893	5	141139490	141139945	+	Intergenic	Intergenic	-86763	ENSG00000120318	ENSG00000120318	ENST00000239440	ARAP3	protein_coding	-2.54761	0.0124893
HOXB13	Interval_46349	12	52827928	52828798	+	871	15.9864	-2.55033	0.64967	-3.92558	8.65213e-05	0.0343751	12	52827929	52828798	+	promoter-TSS (ENSG00000170454)	protein_coding-promoter-TSS (ENSG00000170454)	-54	ENSG00000170454	ENSG00000170454	ENST00000252245	KRT75	protein_coding	-2.55033	0.0343751
HOXB13	Interval_94720	19	31047594	31048335	+	742	9.21356	-2.55164	0.681624	-3.74348	0.000181492	0.047744	19	31047595	31048335	+	intron (ENSG00000198597, intron 1 of 1)	protein_coding-intron (ENSG00000198597, intron 4 of 4)	7712	ENSG00000198597	ENSG00000198597	ENST00000592773	ZNF536	protein_coding	-2.55164	0.047744
HOXB13	Interval_31435	11	4081765	4082381	+	617	16.8351	-2.55433	0.684802	-3.73003	0.000191457	0.0490892	11	4081766	4082381	+	intron (ENSG00000167323, intron 2 of 8)	protein_coding-intron (ENSG00000167323, intron 5 of 11)	-27730	ENSG00000167323	ENSG00000167323	ENST00000300737	STIM1	protein_coding	-2.55433	0.0490892
HOXB13	Interval_173100	5	153565906	153566412	+	507	9.81623	-2.56397	0.646266	-3.96736	7.26719e-05	0.0330399	5	153565907	153566412	+	intron (ENSG00000037749, intron 3 of 4)	protein_coding-intron (ENSG00000037749, intron 3 of 4)	-4149	ENSG00000164574	ENSG00000164574	ENST00000297107	GALNT10	protein_coding	-2.56397	0.0330399
HOXB13	Interval_1299	1	16640621	16641264	+	644	23.1447	-2.56566	0.569242	-4.50715	6.5704e-06	0.011416	1	16640622	16641264	+	intron (ENSG00000037637, intron 1 of 2)	protein_coding-intron (ENSG00000037637, intron 2 of 9)	919	ENSG00000037637	ENSG00000037637	ENST00000375592	FBXO42	protein_coding	-2.56566	0.011416
HOXB13	Interval_172440	5	146657498	146658159	+	662	13.1804	-2.57122	0.504351	-5.09807	3.43131e-07	0.00290698	5	146657499	146658159	+	intron (ENSG00000169302, intron 3 of 6)	protein_coding-intron (ENSG00000169302, intron 3 of 10)	43250	ENSG00000169302	ENSG00000169302	ENST00000398523	STK32A	protein_coding	-2.57122	0.00290698
HOXB13	Interval_145438	3	196702409	196702976	+	568	11.5202	-2.57415	0.612135	-4.20521	2.60845e-05	0.020886	3	196702410	196702976	+	Intergenic	Intergenic	-6951	ENSG00000119227	ENSG00000119227	ENST00000238138	PIGZ	protein_coding	-2.57415	0.020886
HOXB13	Interval_27587	10	89260213	89261006	+	794	29.0388	-2.5799	0.62793	-4.10859	3.98087e-05	0.0246398	10	89260214	89261006	+	Intergenic	Intergenic	-6980	ENSG00000107789	ENSG00000107789	ENST00000536010	MINPP1	protein_coding	-2.5799	0.0246398
HOXB13	Interval_144285	3	186101364	186102556	+	1193	40.6523	-2.61383	0.649768	-4.02272	5.75298e-05	0.0290049	3	186101365	186102556	+	Intergenic	Intergenic	-21939	ENSG00000058866	ENSG00000058866	ENST00000265022	DGKG	protein_coding	-2.61383	0.0290049
HOXB13	Interval_204298	8	10486229	10486866	+	638	8.72834	-2.61839	0.701036	-3.73503	0.000187692	0.048491	8	10486230	10486866	+	intron (ENSG00000183638, intron 1 of 2)	protein_coding-intron (ENSG00000183638, intron 1 of 2)	26064	ENSG00000183638	ENSG00000183638	ENST00000329335	RP1L1	protein_coding	-2.61839	0.048491
HOXB13	Interval_20955	10	7620723	7621343	+	621	12.4293	-2.6282	0.623383	-4.21603	2.48643e-05	0.0208021	10	7620724	7621343	+	promoter-TSS (ENSG00000123243)	protein_coding-promoter-TSS (ENSG00000123243)	-2473	ENSG00000123243	ENSG00000123243	ENST00000397145	ITIH5	protein_coding	-2.6282	0.0208021
HOXB13	Interval_50482	12	95912672	95913174	+	503	12.6866	-2.66277	0.658504	-4.04366	5.26224e-05	0.0277095	12	95912673	95913174	+	intron (ENSG00000136014, intron 2 of 2)	protein_coding-intron (ENSG00000136014, intron 5 of 5)	15179	ENSG00000136014	ENSG00000136014	ENST00000258499	USP44	protein_coding	-2.66277	0.0277095
HOXB13	Interval_133546	3	66302187	66302692	+	506	7.39979	-2.66757	0.698003	-3.82172	0.000132523	0.0418949	3	66302188	66302692	+	intron (ENSG00000144741, intron 2 of 12)	protein_coding-intron (ENSG00000144741, intron 2 of 8)	30950	ENSG00000144741	ENSG00000144741	ENST00000464350	SLC25A26	protein_coding	-2.66757	0.0418949
HOXB13	Interval_43028	12	11846724	11847242	+	519	14.2991	-2.67876	0.548858	-4.8806	1.05763e-06	0.00396952	12	11846725	11847242	+	intron (ENSG00000139083, intron 1 of 3)	protein_coding-intron (ENSG00000139083, intron 1 of 7)	-58452	ENSG00000139083	ENSG00000139083	ENST00000266427	ETV6	protein_coding	-2.67876	0.00396952
HOXB13	Interval_44200	12	25032222	25032985	+	764	18.4185	-2.67903	0.650674	-4.11731	3.83315e-05	0.0240632	12	25032223	25032985	+	intron (ENSG00000060982, intron 3 of 9)	protein_coding-intron (ENSG00000060982, intron 4 of 10)	-22639	ENSG00000268865	ENSG00000268865	ENST00000599478	AC026310.1	protein_coding	-2.67903	0.0240632
HOXB13	Interval_133192	3	62560000	62560662	+	663	14.4772	-2.67934	0.697795	-3.83973	0.000123171	0.0405036	3	62560001	62560662	+	intron (ENSG00000163618, intron 1 of 6)	protein_coding-intron (ENSG00000163618, intron 8 of 27)	10590	ENSG00000163618	ENSG00000163618	ENST00000383710	CADPS	protein_coding	-2.67934	0.0405036
HOXB13	Interval_138325	3	124703551	124704350	+	800	19.6333	-2.68954	0.600308	-4.48027	7.45498e-06	0.0120649	3	124703552	124704350	+	intron (ENSG00000173706, intron 4 of 6)	protein_coding-intron (ENSG00000173706, intron 14 of 16)	25442	ENSG00000173706	ENSG00000173706	ENST00000311127	HEG1	protein_coding	-2.68954	0.0120649
HOXB13	Interval_25917	10	70295432	70295954	+	523	5.21292	-2.69205	0.710949	-3.78656	0.000152749	0.0436714	10	70295433	70295954	+	Intergenic	Intergenic	-8462	ENSG00000122912	ENSG00000122912	ENST00000609923	SLC25A16	protein_coding	-2.69205	0.0436714
HOXB13	Interval_44677	12	29540764	29541359	+	596	13.0932	-2.6997	0.644323	-4.18999	2.78972e-05	0.0214077	12	29540765	29541359	+	Intergenic	Intergenic	-1165	ENSG00000257599	ENSG00000257599	ENST00000551108	OVCH1-AS1	protein_coding	-2.6997	0.0214077
HOXB13	Interval_125529	22	25471919	25472412	+	494	8.9678	-2.72358	0.681017	-3.99928	6.35359e-05	0.0304719	22	25471920	25472412	+	intron (ENSG00000197077, intron 1 of 7)	protein_coding-intron (ENSG00000197077, intron 4 of 10)	35618	ENSG00000197077	ENSG00000197077	ENST00000401395	KIAA1671	protein_coding	-2.72358	0.0304719
HOXB13	Interval_204391	8	11604645	11604845	+	201	4.73072	-2.72368	0.727684	-3.74294	0.00018188	0.047744	8	11604646	11604845	+	intron (ENSG00000136574, intron 2 of 6)	protein_coding-intron (ENSG00000136574, intron 2 of 6)	-14151	ENSG00000255394	ENSG00000255394	ENST00000525043	C8orf49	protein_coding	-2.72368	0.047744
HOXB13	Interval_172436	5	146625316	146625817	+	502	6.5781	-2.72479	0.730098	-3.73209	0.000189901	0.0489035	5	146625317	146625817	+	intron (ENSG00000169302, intron 2 of 6)	protein_coding-intron (ENSG00000169302, intron 2 of 10)	10988	ENSG00000169302	ENSG00000169302	ENST00000398523	STK32A	protein_coding	-2.72479	0.0489035
HOXB13	Interval_31852	11	9733488	9734188	+	701	31.7535	-2.7259	0.647904	-4.20726	2.58491e-05	0.0208387	11	9733489	9734188	+	intron (ENSG00000133789, intron 3 of 5)	protein_coding-intron (ENSG00000133789, intron 2 of 11)	-7775	ENSG00000133789	ENSG00000133789	ENST00000534562	SWAP70	protein_coding	-2.7259	0.0208387
HOXB13	Interval_166453	5	74652396	74653178	+	783	19.6482	-2.72835	0.612359	-4.45548	8.37047e-06	0.0124893	5	74652397	74653178	+	TTS (ENSG00000113161)	protein_coding-TTS (ENSG00000113161)	2654	ENSG00000113161	ENSG00000113161	ENST00000287936	HMGCR	protein_coding	-2.72835	0.0124893
HOXB13	Interval_109566	2	161208988	161209490	+	503	5.98111	-2.73983	0.644515	-4.25099	2.12824e-05	0.0199314	2	161208989	161209490	+	intron (ENSG00000153250, intron 2 of 8)	protein_coding-intron (ENSG00000153250, intron 2 of 13)	-34525	ENSG00000153250	ENSG00000153250	ENST00000348849	RBMS1	protein_coding	-2.73983	0.0199314
HOXB13	Interval_42491	12	5604224	5604736	+	513	6.90558	-2.74988	0.724732	-3.79434	0.000148035	0.0431385	12	5604225	5604736	+	TTS (ENSG00000185652)	protein_coding-TTS (ENSG00000185652)	-16295	ENSG00000185652	ENSG00000185652	ENST00000535299	NTF3	protein_coding	-2.74988	0.0431385
HOXB13	Interval_205022	8	19253460	19254029	+	570	15.4649	-2.76169	0.553776	-4.98701	6.13194e-07	0.0032286	8	19253461	19254029	+	TTS (ENSG00000104611)	protein_coding-TTS (ENSG00000104611)	76644	ENSG00000104611	ENSG00000104611	ENST00000265807	SH2D4A	protein_coding	-2.76169	0.0032286
HOXB13	Interval_207775	8	56784076	56784639	+	564	8.57783	-2.77419	0.633654	-4.37808	1.19727e-05	0.0148355	8	56784077	56784639	+	Intergenic	Intergenic	-8036	ENSG00000254087	ENSG00000254087	ENST00000520220	LYN	protein_coding	-2.77419	0.0148355
HOXB13	Interval_94881	19	33460941	33461536	+	596	23.3098	-2.7944	0.598157	-4.67168	2.98748e-06	0.0070298	19	33460942	33461536	+	TTS (ENSG00000121289)	protein_coding-TTS (ENSG00000121289)	-3914	ENSG00000121289	ENSG00000121289	ENST00000590597	CEP89	protein_coding	-2.7944	0.0070298
HOXB13	Interval_42496	12	5649943	5650502	+	560	6.66205	-2.80205	0.737202	-3.80092	0.00014416	0.0429261	12	5649944	5650502	+	intron (ENSG00000047617, intron 1 of 2)	protein_coding-intron (ENSG00000047617, intron 1 of 2)	29448	ENSG00000185652	ENSG00000185652	ENST00000535299	NTF3	protein_coding	-2.80205	0.0429261
HOXB13	Interval_204349	8	11158317	11158837	+	521	7.85973	-2.80312	0.578101	-4.84884	1.24188e-06	0.00438138	8	11158318	11158837	+	TTS (ENSG00000104643)	protein_coding-TTS (ENSG00000104643)	16241	ENSG00000104643	ENSG00000104643	ENST00000221086	MTMR9	protein_coding	-2.80312	0.00438138
HOXB13	Interval_88173	18	8817496	8818105	+	610	15.3344	-2.80895	0.74973	-3.74661	0.00017924	0.0474277	18	8817497	8818105	+	intron (ENSG00000168502, intron 2 of 2)	protein_coding-intron (ENSG00000168502, intron 13 of 16)	-12120	ENSG00000168502	ENSG00000168502	ENST00000518815	SOGA2	protein_coding	-2.80895	0.0474277
HOXB13	Interval_765	1	10472250	10472942	+	693	7.81834	-2.81588	0.720701	-3.90714	9.33958e-05	0.0358097	1	10472251	10472942	+	promoter-TSS (ENSG00000142657)	protein_coding-promoter-TSS (ENSG00000142657)	13470	ENSG00000142657	ENSG00000142657	ENST00000270776	PGD	protein_coding	-2.81588	0.0358097
HOXB13	Interval_32586	11	16347157	16347645	+	489	8.26075	-2.83902	0.752439	-3.77309	0.000161236	0.0450037	11	16347158	16347645	+	intron (ENSG00000110693, intron 1 of 2)	protein_coding-intron (ENSG00000110693, intron 1 of 14)	15414	ENSG00000110693	ENSG00000110693	ENST00000525259	SOX6	protein_coding	-2.83902	0.0450037
HOXB13	Interval_183934	6	108111483	108112105	+	623	8.36223	-2.84475	0.71603	-3.97295	7.0988e-05	0.0324415	6	108111484	108112105	+	intron (ENSG00000146285, intron 1 of 7)	protein_coding-intron (ENSG00000146285, intron 1 of 7)	-46536	ENSG00000146285	ENSG00000146285	ENST00000369022	SCML4	protein_coding	-2.84475	0.0324415
HOXB13	Interval_222748	9	94659260	94659739	+	480	8.48659	-2.8598	0.708844	-4.03446	5.47289e-05	0.0283117	9	94659261	94659739	+	intron (ENSG00000169071, intron 2 of 4)	protein_coding-intron (ENSG00000169071, intron 1 of 8)	-10019	ENSG00000169071	ENSG00000169071	ENST00000375708	ROR2	protein_coding	-2.8598	0.0283117
HOXB13	Interval_105564	2	102460533	102461215	+	683	7.40865	-2.86846	0.762753	-3.76067	0.000169456	0.046273	2	102460534	102461215	+	intron (ENSG00000071054, intron 8 of 10)	protein_coding-intron (ENSG00000071054, intron 8 of 24)	-23124	ENSG00000071054	ENSG00000071054	ENST00000413150	MAP4K4	protein_coding	-2.86846	0.046273
HOXB13	Interval_133739	3	68103623	68104310	+	688	21.9398	-2.87515	0.739342	-3.88879	0.000100745	0.0373353	3	68103624	68104310	+	intron (ENSG00000183662, intron 1 of 3)	protein_coding-intron (ENSG00000183662, intron 2 of 4)	48594	ENSG00000183662	ENSG00000183662	ENST00000478136	FAM19A1	protein_coding	-2.87515	0.0373353
HOXB13	Interval_142628	3	171558531	171559279	+	749	24.5772	-2.88743	0.588075	-4.90998	9.10879e-07	0.00391905	3	171558532	171559279	+	Intergenic	Intergenic	-30678	ENSG00000075651	ENSG00000075651	ENST00000497307	PLD1	protein_coding	-2.88743	0.00391905
HOXB13	Interval_59884	13	101244514	101245160	+	647	7.95103	-2.88748	0.618677	-4.66718	3.0536e-06	0.0070298	13	101244515	101245160	+	Intergenic	Intergenic	-3055	ENSG00000134864	ENSG00000134864	ENST00000492399	GGACT	protein_coding	-2.88748	0.0070298
HOXB13	Interval_54279	13	27232364	27232964	+	601	8.38081	-2.92484	0.614479	-4.75986	1.93728e-06	0.00589206	13	27232365	27232964	+	intron (ENSG00000132970, intron 2 of 5)	protein_coding-intron (ENSG00000132970, intron 3 of 9)	16581	ENSG00000132970	ENSG00000132970	ENST00000335327	WASF3	protein_coding	-2.92484	0.00589206
HOXB13	Interval_124872	21	47118576	47119349	+	774	9.52078	-2.93472	0.608867	-4.81997	1.43583e-06	0.00478477	21	47118577	47119349	+	intron (ENSG00000183570, intron 1 of 5)	protein_coding-intron (ENSG00000183570, intron 1 of 15)	-50635	ENSG00000183570	ENSG00000183570	ENST00000400310	PCBP3	protein_coding	-2.93472	0.00478477
HOXB13	Interval_159713	4	183028085	183028590	+	506	6.15487	-2.93999	0.73514	-3.99923	6.3549e-05	0.0304719	4	183028086	183028590	+	intron (ENSG00000177822, intron 1 of 4)	antisense-intron (ENSG00000177822, intron 1 of 4)	-36802	ENSG00000218336	ENSG00000218336	ENST00000511685	TENM3	protein_coding	-2.93999	0.0304719
HOXB13	Interval_44201	12	25034007	25034726	+	720	18.4614	-2.94015	0.598246	-4.91461	8.89577e-07	0.00391905	12	25034008	25034726	+	intron (ENSG00000060982, intron 2 of 3)	protein_coding-intron (ENSG00000060982, intron 3 of 10)	-20876	ENSG00000268865	ENSG00000268865	ENST00000599478	AC026310.1	protein_coding	-2.94015	0.00391905
HOXB13	Interval_99684	2	29401204	29401692	+	489	5.38857	-2.95688	0.769272	-3.84374	0.000121174	0.0405036	2	29401205	29401692	+	intron (ENSG00000115295, intron 1 of 1)	protein_coding-intron (ENSG00000115295, intron 15 of 15)	18216	ENSG00000115295	ENSG00000115295	ENST00000401617	CLIP4	protein_coding	-2.95688	0.0405036
HOXB13	Interval_73772	15	84833781	84834264	+	484	4.57146	-2.97511	0.743262	-4.00278	6.26033e-05	0.0303389	15	84833782	84834264	+	Intergenic	Intergenic	-7219	ENSG00000259511	ENSG00000259511	ENST00000558195	UBE2Q2L	protein_coding	-2.97511	0.0303389
HOXB13	Interval_202679	7	148000318	148001047	+	730	12.18	-3.00153	0.731519	-4.10315	4.07568e-05	0.0248774	7	148000319	148001047	+	intron (ENSG00000174469, intron 6 of 8)	protein_coding-intron (ENSG00000174469, intron 21 of 23)	-35881	ENSG00000174469	ENSG00000174469	ENST00000361727	CNTNAP2	protein_coding	-3.00153	0.0248774
HOXB13	Interval_58421	13	84199094	84199775	+	682	21.1685	-3.01052	0.634973	-4.74117	2.12486e-06	0.00624715	13	84199095	84199775	+	Intergenic	Intergenic	257093	ENSG00000178235	ENSG00000178235	ENST00000377084	SLITRK1	protein_coding	-3.01052	0.00624715
HOXB13	Interval_225428	9	123171462	123171958	+	497	6.26947	-3.02328	0.730314	-4.1397	3.47763e-05	0.0234145	9	123171463	123171958	+	intron (ENSG00000136861, intron 22 of 23)	protein_coding-intron (ENSG00000136861, intron 29 of 37)	-19155	ENSG00000136861	ENSG00000136861	ENST00000360822	CDK5RAP2	protein_coding	-3.02328	0.0234145
HOXB13	Interval_97110	2	2060699	2061693	+	995	15.4165	-3.02566	0.811323	-3.72929	0.000192022	0.0490913	2	2060700	2061693	+	intron (ENSG00000186487, intron 3 of 4)	protein_coding-intron (ENSG00000186487, intron 3 of 24)	-134694	ENSG00000186487	ENSG00000186487	ENST00000460585	MYT1L	protein_coding	-3.02566	0.0490913
HOXB13	Interval_51677	12	108961662	108962224	+	563	26.1989	-3.02817	0.5913	-5.12121	3.03577e-07	0.00290698	12	108961663	108962224	+	TTS (ENSG00000136003)	protein_coding-TTS (ENSG00000136003)	5566	ENSG00000136003	ENSG00000136003	ENST00000311893	ISCU	protein_coding	-3.02817	0.00290698
HOXB13	Interval_185945	6	130692237	130692800	+	564	7.17919	-3.03322	0.788488	-3.84688	0.000119632	0.0402066	6	130692238	130692800	+	intron (ENSG00000164484, intron 1 of 2)	protein_coding-intron (ENSG00000164484, intron 1 of 2)	-49728	ENSG00000164484	ENSG00000164484	ENST00000296978	TMEM200A	protein_coding	-3.03322	0.0402066
HOXB13	Interval_123376	21	31693643	31694243	+	601	15.5994	-3.08333	0.555388	-5.55167	2.82954e-08	0.000713051	21	31693644	31694243	+	Intergenic	Intergenic	-1336	ENSG00000197683	ENSG00000197683	ENST00000360542	KRTAP26-1	protein_coding	-3.08333	0.000713051
HOXB13	Interval_141470	3	158896250	158896750	+	501	9.90379	-3.08578	0.613833	-5.02707	4.98039e-07	0.00313768	3	158896251	158896750	+	intron (ENSG00000250588, intron 1 of 4)	protein_coding-intron (ENSG00000214216, intron 1 of 3)	-95044	ENSG00000250588	ENSG00000250588	ENST00000337808	IQCJ-SCHIP1	protein_coding	-3.08578	0.00313768
HOXB13	Interval_176767	6	16321775	16322357	+	583	12.798	-3.08781	0.715036	-4.31839	1.57172e-05	0.0174374	6	16321776	16322357	+	intron (ENSG00000124788, intron 7 of 7)	protein_coding-intron (ENSG00000124788, intron 8 of 8)	32317	ENSG00000137198	ENSG00000137198	ENST00000259727	GMPR	protein_coding	-3.08781	0.0174374
HOXB13	Interval_196542	7	80151688	80152443	+	756	21.6855	-3.09457	0.623467	-4.96349	6.92367e-07	0.00339264	7	80151689	80152443	+	intron (ENSG00000135218, intron 3 of 16)	protein_coding-intron (ENSG00000135218, intron 3 of 16)	-10730	ENSG00000214415	ENSG00000214415	ENST00000398291	GNAT3	protein_coding	-3.09457	0.00339264
HOXB13	Interval_205107	8	19864576	19865057	+	482	7.93113	-3.12797	0.639236	-4.8933	9.91607e-07	0.00396952	8	19864577	19865057	+	Intergenic	Intergenic	68436	ENSG00000175445	ENSG00000175445	ENST00000311322	LPL	protein_coding	-3.12797	0.00396952
HOXB13	Interval_5607	1	64022130	64022525	+	396	6.31342	-3.13088	0.746401	-4.19464	2.73303e-05	0.0214077	1	64022131	64022525	+	intron (ENSG00000203965, intron 1 of 4)	protein_coding-intron (ENSG00000203965, intron 9 of 13)	7740	ENSG00000116652	ENSG00000116652	ENST00000371086	DLEU2L	protein_coding	-3.13088	0.0214077
HOXB13	Interval_156705	4	145104827	145105330	+	504	6.52897	-3.13322	0.831289	-3.76911	0.000163831	0.0452981	4	145104828	145105330	+	Intergenic	Intergenic	-43254	ENSG00000170180	ENSG00000170180	ENST00000360771	GYPA	protein_coding	-3.13322	0.0452981
HOXB13	Interval_42360	12	3651806	3652309	+	504	6.67391	-3.14608	0.762823	-4.12426	3.71923e-05	0.0239505	12	3651807	3652309	+	intron (ENSG00000111218, intron 2 of 8)	protein_coding-intron (ENSG00000111218, intron 2 of 11)	51633	ENSG00000111218	ENSG00000111218	ENST00000382622	PRMT8	protein_coding	-3.14608	0.0239505
HOXB13	Interval_226667	9	135216791	135217330	+	540	10.7949	-3.17897	0.855325	-3.71668	0.000201858	0.0496833	9	135216792	135217330	+	intron (ENSG00000107290, intron 5 of 24)	protein_coding-intron (ENSG00000107290, intron 5 of 25)	37531	ENSG00000125482	ENSG00000125482	ENST00000334270	TTF1	protein_coding	-3.17897	0.0496833
HOXB13	Interval_622	1	9109048	9109650	+	603	17.9549	-3.20536	0.788897	-4.0631	4.84261e-05	0.0272033	1	9109049	9109650	+	promoter-TSS (ENSG00000142583)	protein_coding-promoter-TSS (ENSG00000142583)	-30	ENSG00000142583	ENSG00000142583	ENST00000486632	SLC2A5	protein_coding	-3.20536	0.0272033
HOXB13	Interval_122004	20	62869578	62870117	+	540	5.30826	-3.2827	0.763598	-4.299	1.71574e-05	0.0180921	20	62869579	62870117	+	intron (ENSG00000196132, intron 21 of 22)	protein_coding-intron (ENSG00000196132, intron 21 of 22)	-17261	ENSG00000203880	ENSG00000203880	ENST00000299468	PCMTD2	protein_coding	-3.2827	0.0180921
HOXB13	Interval_127464	22	49066397	49067046	+	650	5.10188	-3.45793	0.87665	-3.94448	7.99735e-05	0.0336182	22	49066398	49067046	+	intron (ENSG00000219438, intron 2 of 3)	protein_coding-intron (ENSG00000219438, intron 2 of 3)	94457	ENSG00000219438	ENSG00000219438	ENST00000336769	FAM19A5	protein_coding	-3.45793	0.0336182
HOXB13	Interval_100915	2	43413860	43414535	+	676	12.1011	-3.49727	0.811929	-4.30736	1.65214e-05	0.0179902	2	43413861	43414535	+	intron (ENSG00000115970, intron 19 of 19)	protein_coding-intron (ENSG00000115970, intron 19 of 19)	39550	ENSG00000152518	ENSG00000152518	ENST00000282388	ZFP36L2	protein_coding	-3.49727	0.0179902
HOXB13	Interval_72325	15	68098280	68098851	+	572	4.96807	-3.70337	0.963745	-3.84268	0.000121696	0.0405036	15	68098281	68098851	+	intron (ENSG00000137764, intron 17 of 17)	protein_coding-intron (ENSG00000137764, intron 21 of 21)	-17329	ENSG00000188779	ENSG00000188779	ENST00000341418	SKOR1	protein_coding	-3.70337	0.0405036
HOXB13	Interval_30394	10	123854665	123855154	+	490	7.34751	-3.77682	0.956501	-3.94857	7.86182e-05	0.0334592	10	123854666	123855154	+	intron (ENSG00000138162, intron 5 of 19)	protein_coding-intron (ENSG00000138162, intron 4 of 21)	106189	ENSG00000138162	ENSG00000138162	ENST00000490979	TACC2	protein_coding	-3.77682	0.0334592
HOXB13	Interval_144263	3	185835299	185835942	+	644	40.3109	-3.87392	0.533366	-7.26316	3.78142e-13	6.67051e-08	3	185835300	185835942	+	intron (ENSG00000058866, intron 2 of 3)	protein_coding-intron (ENSG00000058866, intron 2 of 3)	-9288	ENSG00000244405	ENSG00000244405	ENST00000440773	ETV5	protein_coding	-3.87392	6.67051e-08
HOXB13	Interval_94744	19	31562124	31562536	+	413	5.02068	-4.08306	0.962993	-4.23997	2.23547e-05	0.0199314	19	31562125	31562536	+	Intergenic	Intergenic	-78032	ENSG00000268953	ENSG00000268953	ENST00000598480	AC020952.1	protein_coding	-4.08306	0.0199314
HOXB13	Interval_93452	19	10245936	10246552	+	617	4.14239	-4.08389	0.977394	-4.17834	2.93642e-05	0.021995	19	10245937	10246552	+	promoter-TSS (ENSG00000130816)	protein_coding-promoter-TSS (ENSG00000130816)	7328	ENSG00000130816	ENSG00000130816	ENST00000588952	DNMT1	protein_coding	-4.08389	0.021995
HOXB13	Interval_84140	17	47827143	47827906	+	764	17.3267	-4.18153	0.711585	-5.87636	4.19395e-09	0.000123304	17	47827144	47827906	+	intron (ENSG00000121104, intron 1 of 4)	protein_coding-intron (ENSG00000121104, intron 1 of 7)	-2900	ENSG00000121104	ENSG00000121104	ENST00000505159	FAM117A	protein_coding	-4.18153	0.000123304
HOXB13	Interval_116812	2	241112577	241113248	+	672	23.7905	-4.19215	0.782414	-5.35797	8.41641e-08	0.00114206	2	241112578	241113248	+	Intergenic	Intergenic	-28934	ENSG00000178602	ENSG00000178602	ENST00000391989	OTOS	protein_coding	-4.19215	0.00114206
HOXB13	Interval_275	1	4913760	4914389	+	630	13.114	-4.34695	0.918573	-4.73228	2.2201e-06	0.0062654	1	4913761	4914389	+	Intergenic	Intergenic	142860	ENSG00000196581	ENSG00000196581	ENST00000378191	AJAP1	protein_coding	-4.34695	0.0062654
HOXB13	Interval_68974	15	28365054	28365566	+	513	10.439	-4.45349	0.889456	-5.00698	5.52898e-07	0.0032286	15	28365055	28365566	+	intron (ENSG00000128731, intron 86 of 92)	protein_coding-intron (ENSG00000128731, intron 86 of 92)	-20868	ENSG00000104044	ENSG00000104044	ENST00000354638	OCA2	protein_coding	-4.45349	0.0032286
HOXB13	Interval_127457	22	48984580	48985060	+	481	6.68758	-5.16447	1.05474	-4.89644	9.75866e-07	0.00396952	22	48984581	48985060	+	intron (ENSG00000219438, intron 1 of 2)	protein_coding-intron (ENSG00000219438, intron 1 of 3)	12555	ENSG00000219438	ENSG00000219438	ENST00000336769	FAM19A5	protein_coding	-5.16447	0.00396952
